# Supplementary material for: Ectopic expression of a Brassica rapa AINTEGUMENTA gene (BrANT-1) increases organ size and stomatal density in Arabidopsis
Source: Sci Rep. 2018 Jul 12;8:10528. doi: 10.1038/s41598-018-28606-4 (PMC6043548; doi:10.1038/s41598-018-28606-4)
Supplement: Supplementary file 1 — Table S1 [file 41598_2018_28606_MOESM1_ESM.xlsx]

## Sheet: Sheet1
Table S1 The coding sequences of BrANT lineage genes
>BrANT-1 (Bra017852)
ATGAAGTCCTTTTGTGATAATGATGATAATAATCATGGCAACACGACCAATTTGCTAGGGTTTTCGTTGTCTTCAAATATGTTGAAAATGGGAGGAGGAGGAGGAGAAGAAGCTCTGTACTCATCTTCTTCTGCAGCTGCTACTTCTTCTTCTGTTCCACCGCAACTTGTTGTTGGTGATAACAGTAGCAACTATGGAGTTTGCTATGGATCTAACTCAGCGGCTGGGGGAATGTATTCTCAAATGTCTGTGATGCCACTCAGATCTGACGGCTCTCTTTGCTTAATGGAAGCTCTCAACAGATCTTCTCACTCAAACCAGCATCACCATGCTCAAGTTTCATCTCCAAAGATGGAGGATTTCTTTGGGACCCATCACAGCAATACAAGTAACAAAGAA…
>BrANT-2 (Bra011782)
ATGAAGTCTTTCTGTGATAATGATGATAGTAATACGACTAATTTGCTAGGGTTCTCGTTGTCTTCAAATATGTTGAAAATGGGTGGTGGAGAAGCTCTTTACTCATCTTCGTCGTCTTCAGTTGCAACTTCTTCTGTTCCACCACAGCTTGTTGTTGGCGACAACAGTAGCAACTATGGAGTTTGCTACGGTTCTAACTTAGCAGCTAGGGAAATGTATTCTCAAATGTCTGTGATGCCCCTCAGATCTGACGGTTCTCTTTGCTTAATGGAAGCTCTCAACAGATCTTCTCACTCGAATAATCATCACCATAGTCAAGTTTCATCTCCAAAGATGGAAGATTTCTTTGGGACCCATCATCACAACACAAGTCACAAAGAAGCCATGGATCTTAGCTTA…
>BrANT-3 (Bra010610)
ATGAAGTCTTTTTGTGATAATGATGATAATGATCATAGCAACACGACTAACTTGTTAGGGTTCTCGTTGTCTTCAAATATGTTGAAAATTGGAGGAAGTGAAGGAGAAGCTCTATACTCATCTTCGTCTTCATCAGTTGCAACTTGTTCTGTTCCACCACAACTTGTTGTTGGTGACAACAGTAGCAGCTATGGAGTTTGCTATGGATCTAACTCGGCAGCTGGGGATATTTATTCTCAAATGTCCGTGATGCCACTCAGATCTGATGGTTCTCTTTGCTTAATGGAAGCTCTCAACAGATCTTCTTACTCAAATCATCATCACCATACACAAGTTTCATCTCCGAAGATAGAGGATTTCTTTGGGACCCATCACAGCAACACAAATCACAAAGAAACC…
>BrAIL1 (Bra008040)
ATGAACAAATGGTTGGGGTTTTCTTTGACACCTCATTTGAGAATCTCCGATAGAGTTCAAGAAGAAGACGAAGAAAACTATGTTGTGACTAATCAACAAAAGGCTCTCATGCCTCTCAATTCGGATGGTTCTCCCTTCTTCACTGATCCTCTCACACATCATCCTCATCCTGTCTGGCAATATGATATTAACCTTAATCATGATGATCATCATCATCATGACGAAGAAGTGCCAAAGCTGGAAGATTTCTTCTCCAACTCTCATCAAACCGAGTGTCCTCCTATAAGCGGCAATAACCAAACCAATGTGAACTGCACTACAATGCTTAACAGATTAAGCCCACCTGGTTATCTTCTCTACGAACAAGCCGTATCTACACCACAATACTCGAACCTAGAT…
>BrAIL5 (Bra020444)
ATGAAGAACAATAACAACAAATCTTCTTCTAGCTATGATTCTTCTTTGTCTCCTTCTTCTTCATCTTCTTCCCACCAGAACTGGCTCTCATTTTCTCTCTCTAACAACAATAACTTCAACTCTTCCTCAAACCCTAATCTCGCCACCTCCACATCTGATCATCATCATCATCATCATCATCATCCTCACCCTTCTCACGTTTCTCTCTTTCAAGCTTTCTCCACAACTCCAGTTCACCGGCACGATGAGTCACCGGGAGCTTCCAGCAGCGATGCCACAGCGGTTCTTTCCATGTACCCCGGCGGTCCAAAACTCGAGAATTTCCTCGGCGGTGGAGCCACAACGACGACGACAGGAGAAATGCAACAAGGTCAATCTCTTGGCGGCGTTGTCTTCTCT…
>BrAIL6-1 (Bra028584)
ATGGCTCCGATGACGAACTGGTTAACGTTTTCACTGTCACCAATGGACATGTTGAGGTCATCTGATCAGTCTCAGTTCGTTTCCTATGACGCCTCTTCCGCCGCCTCCTCTTCTCCTTATCTCCTCGATAACTTCTATGGTTGGACAAATCAAAAGCCTCAAGAGTTTTTCAAAGATGAAGCTCAAATAGCAGCTTCGATGGCAGATTCAACGATCCTAACAACGTTCGTCGACCCACAAACTCATTCTCACAATCACATCCCAAAGCTCGAAGACTTTCTCGGTGAAGTGCGTTACTCCGACAACAGCCAAACCGAAACACAAGACTCTTCTTCCCTCACCCACATCTACGATCCACGTCACCACCAGAACCAAAACCAAACCGGGTTTTACTCCGAT…
>BrAIL6-2 (Bra006065)
ATGGCTCCGATGACGAACTGGTTAACGTTTTCTTTGTCACCAATGGAGATGTTGAGGTCATCTGATCAGTCTCAGTTCGTGTCCTATGACGCTTCTTCCGCCGCCTCATCTCCTTACCTCCTCGATAATTTCTATGGTTGGACGAATCAAAAGCCTCAGGAAGAAGAAGAAGCTCAGATAACAGCTTCTATGGCGGATTCAACAATCCTAACATCCTTCGTGGACTCACAGAATCATTCTCAGAACCATATCCCAAAGCTAGAAGATTTTCTCGGTGACTTCCGTTACTCCGACAACAGCCAAACAGAGACACAAGACTCTTCTTCCCTCACTCATATCTACGATCCACGTCACCACCAGAACCAAACCGGGTTTTACTCTGATCATAGCCACGATTTC…
>BrAIL6-3 (Bra009026)
ATGGCTCCGATGACGAACTGGTTAACGTTTTCTTTGTCACCAATGGAGATGTTGAGGTCATCTGATGATCAGTCTCAGTTTGTGTCCTATGACGCTTCTTCCGCCGCTTCCTCCTCTCCTTATCTCCTCGATAATTTCTATGGCTGGACGAACCAAAAGCCTCAGGAGTTGTTTTTCAAAGAAGCAGCAGCAGCTTCGATGGCAGATTCAACAATCCTAACGACGTTCGTGGACCAACAAACTCATTCTCAGAGTCATATCCCAAAGCTGGAAGACTTTCTCGGTGGTGACGTGCGTTACTCCGACAACAGCCAAAGCGAAACACAAGACTCTTCTTCCCTCTCTCAAATCTACGATCCACGTCACCACCAAAACCAAAACCAAAACCAAACCGGGTTT…
>BrAIL7 (Bra024394)
ATGGCGAATTGGTTAACGTTTGCTCTGTCACCAATGGAGATGATGAAATCACCTGAGCATCCCCACTTCGTCTCTTACGACGACGATTCTTCAGCTCCTTACCTCATCGACAACTTGTATGTTTTGAAAGAAGAAGCTGAGACATCAATGGCGGATTCAACAGCTTTAGCGTCTTTCTTCAACCCGCAAACCCATTCTCCCACTCATATTCCCAAGCTCGAAGACTTTCTCGGCGATTCCTCCTCCTCCTCCTTCGTCCGTTTCCCCGATAACCAACCCGAGACGCTAGACTCTTCTTCTCTCTACCATCCACGTCATCACACCGGAGTCACAGGTCTCTTCTCCGATCATCAACACGACGATTTCCAGGCGGTGGAGGGAGGGGTTAAGGAGGGTTGC…
