# Supplementary material for: Ectopic expression of a Brassica rapa AINTEGUMENTA gene (BrANT-1) increases organ size and stomatal density in Arabidopsis
Source: Sci Rep. 2018 Jul 12;8:10528. doi: 10.1038/s41598-018-28606-4 (PMC6043548; doi:10.1038/s41598-018-28606-4)
Supplement: Supplementary file 2 — Table S2 [file 41598_2018_28606_MOESM2_ESM.xlsx]

## Sheet: Sheet1
Table S2 The amino acid sequences of BrAIL proteins
>BrANT-1 (Bra017852)
MKSCDNDDNNHGNTTNGSSSNMKMGGGGGAYSSSSAAATSSSVVVGDNSSNYGVCYGSNSAAGGMYSMSVMRSDGSCMANRSSHSNHHHAVSSKMDGTHHSNTSNKAMDSDSYNTTHNNNTNSARNHHTRSYNDGTHGGGSNVGVYGSSSMSGSSSCGTHHNNNANHHSAGVTSVGTTTMAAAAKKKRGVMVVGKAHRKSDTGRTSYRGVTRHRWTGRYAHWDNSKKGHSRKGRGGYDMKAARAYDAAKYWGSTHTNSVNYKDMKNMTRYVAHRRKSSGSRGASYRGVTRHHHGRWARGRVAGNKDYGTGTAAAYDVAAKRGTNAVTNDTRYDVDRMASNTSGARRNNSVVRNNNNNAVNAVVDGGNKVSSRSATVGKMGANMVGNMSSWTTNGAKAVS…
>BrANT-2 (Bra011782)
MKSCDNDDSNTTNGSSSNMKMGGGAYSSSSSSVATSSVVVGDNSSNYGVCYGSNAARMYSMSVMRSDGSCMANRSSHSNNHHHSVSSKMDGTHHHNTSHKAMDSDSYNTTHANNNTNSTRNHHTRNYNDGTHGGGSNVGVYGSSSMSGSSSCASHHHNTNHSAVTSAGTTTMAAAAAKKKRGVVVGKVHRKSDTGRTSYRGVTRHRWTGRYAHWDNSKKGHSRKGRGGYDMKAARAYDAAKYWGSTHTNSVNYKDDMKNMTRYVAHRRKSSGSRGASYRGVTRHRHGRWARGRVAGNKDYGTGTAAAYDVAAKRGTNAVTNDTRYDVDRMASNTSGMARRNSNSVVRNSDAATAVVNGGSNKVGSRVSTAVGKMGANVVGNMSSWTTNNADKTVSTMVA…
>BrANT-3 (Bra010610)
MKSFCDNDDNDHSNTTNLLGFSLSSNMLKIGGSEGEALYSSSSSSVATCSVPPQLVVGDNSSSYGVCYGSNSAAGDIYSQMSVMPLRSDGSLCLMEALNRSSYSNHHHHTQVSSPKIEDFFGTHHSNTNHKETMDLSLDSLFYNTTHEADNNTNFQEFFSFPQTRNHHEEESRNYESVPGLTHGRGPFNVGVYGEFQQSLSLSMSPGSQSSCITGTHHHQNQNHQGHNQTQNHHQISEALVETNVGFETTTMAAARKKKRGQEEVVVVGQKQQTVHRKSIDTFGQRTSQYRGVTRYEAHLWDNSFKKEGHSRKGRQGGYDMEEKAARAYDLAALKYWGPSTHTNFSVEIYQKEIEDMKNMTRQEHVAHLRRRSSGFSRGASIYRGVTRHHQHGRWQARI…
>BrAIL1 (Bra008040)
MNKWGSTHRSDRVDNYVVTNKAMNSDGSTDTHHHVWYDNNHDDHHHHDVKDSNSHTCSGNNTNVNCTTMNRSGYYAVSTYSNDTNSHDYGGSVSVKSWGGTTVSNTYVSGGSTSNTSNSHTNYNTSGSTTMSHGAASDNNVSVVVKVDKRKSVGKSAKVTRKSVDSGRTSYRGVTKHRWTGRYAHWDNSCKKGSRRGRGGYDDKAARAYDAAMKYWGTTHNSNYKMNNMTRVAMRRNSSGSRGASYRGVTRHHHGRWARGRVAGNKDYGTSTAAAYDAAKRGVNAVTNDCRYDVKRCSNSTNSDAKRSSNSASG
>BrAIL5 (Bra020444)
MKNNNNKSSSSYDSSSSSSSSSHNWSSSNNNNNSSSNNATSTSDHHHHHHHHHSHVSASTTVHRHDSGASSSDATAVSMYGGKNGGGATTTTTGMGSGGVVSSNVRHSAAYDYKSAASGNYSGGHSSVSSGKHNTATASTKKNVSGRTSYRGVTRHRWTGRYAHWDNSCRRGSRKGRVYGGYDKDKAARAYDAAKYWGTTTMNSSNYMKHMTRVASRRKSSGSRGASMYRGVTRHHHGRWARGRVAGNKDYGTSTAAAYDAAKRGNAVTNDSRYDVKSASCNVGGNKSVTADKVDSSDSTTSTNAATVHDHGAHTGKDAAHYWSNVGNKTTRATGSDHSTSGTVMVMDGGNNGGGVSGYNNNHSAASSVSASTVDNSNGYGGNNWSNNTSNSYTAKSNS…
>BrAIL6-1 (Bra028584)
MAPMTNWLTFSLSPMDMLRSSDQSQFVSYDASSAASSSPYLLDNFYGWTNQKPQEFFKDEAQIAASMADSTILTTFVDPQTHSHNHIPKLEDFLGEVRYSDNSQTETQDSSSLTHIYDPRHHQNQNQTGFYSDHNHEFKTMAGFQTAFSTNSGSEVEDSASIGRTHLAGEYLGHVVESSGGPELGFHGGANNGGALSLGVNVNNSNHRTSDDHTQITEHHYRGNNNGERINNEKMVSEKEKPVVAVETSDCSNKKIADTFGQRTSIYRGVTRHRWTGRYEAHLWDNSCRREGQARKGRQGGYDKEDKAARAYDLAALKYWNATATTNFPITNYSKELEEMKHMTKQEFIASLRRKSSGFSRGASIYRGVTRHHQQGRWQARIGRVAGNKDLYLGTFATE…
>BrAIL6-2 (Bra006065)
MAMTNWTSSMMRSSDSVSYDASSAASSYDNYGWTNKATASMADSTTSVDSNHSNHKDGDRYSDNSTTDSSSTHYDRHHNTGYSDHSHDKAMTGTASTNSGSVDDSVSMSRTHAGYGHVVSSGGHGGANTGGASGVNTNNTNNSYNYRANNNGRNNNNRKTDSKKVVAVRSDSSNKKVADTGRTSYRGVTRHRWTGRYAHWDNSCRRGARKGRGGYDKDKAARAYDAAKYWNTAATTNTNYSKMKHMTKASRRKSSGSRGASMYRGVTRHHGRWARGRVAGNKDYGTATAAAYDAAKRGNAVTNMNRYDVAMKSAGGAAKRKSSKGHHHHHSSNDSSNACSSDVMCGAASYHHNHANAASDSTDSNNNSNVSSMGMANAAAWNSYY
>BrAIL6-3 (Bra009026)
MAMTNWTSSMMRSSDDSVSYDASSAASSSYDNYGWTNKKAAAASMADSTTTVDTHSSHKDGGDVRYSDNSSTDSSSSYDRHHNNNTGYSDHNDNKTMAGTASTNSGSVDDSASARTHAGYGHAVSSGGHGGANNTGGASGVNNNNANRTSSDNYVHHYNVRNNNSKRDSKKVVTVTSDCSNKKVADTGRTSYRGVTRHRWTGRYAHWDNSCRRGARKGRGGYDKDKAARAYDAAKYWNAAATTNANYSKMKHMTKASRRKSSGSRGASYRGVTRHHGRWARGRVARNKDYGTATAAAYDAAKRGNAVTNMNRYDVAMKSAGGAAKRKSSAASAKNVGHHHHHSSTNNSSNACNSDVSMCGDAAAYHHNHHAASDSAASNNNNSNVGSMGMANAAWNSYY
>BrAIL7 (Bra024394)
MANWTASMMMKSHHVSYDDDSSAYDNYVKATSMADSTAASNTHSTHKDGDSSSSSVRDNTDSSSYHRHHTGVTGSDHHDDAVGGVKGCTKGASAVNNTDGRVKSSRKVTVSKKAKAVTTSTDDSTKKKKKVVSGRTSYRGVTRHRWTGRYAHWDNSCRRGARKGRGGYDKDKAARAYDAAKYWGAATTNASYSKMNHMTKASRRKSSGSRGASMYRGVTRHHGRWARGRVAGNKDYGTATAAAYDAAKRGNAVTNMNRYDVAMNSSVGGSAVKRHKSSTDDHNSSSVDNSCGDSVYHNHYDTVMNADMWSNSYY
