# Supplementary material for: Ectopic expression of a Brassica rapa AINTEGUMENTA gene (BrANT-1) increases organ size and stomatal density in Arabidopsis
Source: Sci Rep. 2018 Jul 12;8:10528. doi: 10.1038/s41598-018-28606-4 (PMC6043548; doi:10.1038/s41598-018-28606-4)
Supplement: Supplementary file 3 — Table S3 [file 41598_2018_28606_MOESM3_ESM.xlsx]

## Sheet: Sheet1
Table S3 The similarity between Arabidopsis thaliana and Brassica rapa by using BlastP on NCBI
Arabidopsis thaliana		Orthologous AIL proteins in Brassica rapa		Protein BLAST result between Arabidopsis thaliana and Brassica rapa			Protein BLAST result of Brassica rapa AIL genes
Gene Name	Gene locus	Gene Name	Gene locus	Query cover	E-value	identity	Gene Name	Query cover	E-value	identity
AtANT	AT4G37750	BrANT-1	Bra017852	1	3e-179	0.81	BrANT-2	1	0	0.84
							BrANT-3	1	0	0.79
		BrANT-2	Bra011782	1	8e-176	0.81	BrANT-1	1	0	0.84
							BrANT-3	1	0	0.8
		BrANT-3	Bra010610	1	2e-164	0.76	BrANT-1	1	2e-174	0.79
							BrANT-2	1	2e-172	0.82
AtAIL1	AT1G72570	BrAIL1	Bra008040	0.99	1e-111	0.7
AtAIL5	AT5G57390	BrAIL5	Bra020444	0.86	1e-137	0.78
AtAIL6	AT5G10510	BrAIL6-1	Bra028584	0.99	9e-139	0.76	BrAIL6-2	1	1e-132	0.81
							BrAIL6-3	1	3e-142	0.8
		BrAIL6-2	Bra006065	0.99	3e-132	0.76	BrAIL6-1	0.99	6e-131	0.76
							BrAIL6-3	1	2e-134	0.77
		BrAIL6-3	Bra009026	0.99	1e-130	0.75	BrAIL6-1	0.99	4e-140	0.8
							BrAIL6-2	1	5e-136	0.74
AtAIL7	AT5G65510	BrAIL7	Bra024394	0.99	6e-100	0.65
