# Supplementary material for: Ectopic expression of a Brassica rapa AINTEGUMENTA gene (BrANT-1) increases organ size and stomatal density in Arabidopsis
Source: Sci Rep. 2018 Jul 12;8:10528. doi: 10.1038/s41598-018-28606-4 (PMC6043548; doi:10.1038/s41598-018-28606-4)
Supplement: Supplementary file 5 — Table S5 [file 41598_2018_28606_MOESM5_ESM.xlsx]

## Sheet: Sheet1
Table S5 The similarity between BrANT-1 and AtAIL genes by using BlastP on NCBI
Brassica rapa		Arabidopsis thaliana		Protein BLAST result between BrANT-1and AtANT lineage genes
Gene Name	Gene locus	Gene Name	Gene locus	Query cover	E-value	identity
BrANT-1	Bra017852	AtANT	AT4G37750	1	3e-180	0.82
		AtAIL1	AT1G72570	0.49	1e-61	0.73
		AtAIL2	AT5G17430	0.43	5e-65	0.74
		AtAIL5	AT5G57390	0.36	2e-62	0.78
		AtAIL6	AT5G10510	0.36	9e-50	0.67
		AtAIL7	AT5G65510	0.32	1e-40	0.77
