# Supplementary material for: Ectopic expression of a Brassica rapa AINTEGUMENTA gene (BrANT-1) increases organ size and stomatal density in Arabidopsis
Source: Sci Rep. 2018 Jul 12;8:10528. doi: 10.1038/s41598-018-28606-4 (PMC6043548; doi:10.1038/s41598-018-28606-4)
Supplement: Supplementary file 6 — Table S6 [file 41598_2018_28606_MOESM6_ESM.xlsx]

## Sheet: Sheet1
				Table S6. Phenotype datasets between 35S-BrANT-1 lines with WT Type line
				Description of phenotype	Wild Type line	35S:BrANT-1 line
				Root length(mm)	12.22±1.65	17.14±2.14
				Hypocotyl lengtha(mm)	10.79±1.87	13.43±1.59
				Petiole length(mm)	11.90±0.74	14.80±1.87
				Leaf length(mm)	30.60±0.84	34.70±0.94
				Leaf width(mm)	15.70±1.49	22.00±1.49
				Plant height(mm)	267.50±18.89	320.00±12.81
				seed number/silique	55.08±3.52	59.08±4.21
				Cell number	69.00±3.00	112.67±4.62
				Stomatal number	20.67±2.08	43.33±2.08
				Cell size(μm²)	1900.08±5.17	1795.67±26.29
				aSeedlings grown in darkness for 5 days
