# Supplementary material for: Ectopic expression of a Brassica rapa AINTEGUMENTA gene (BrANT-1) increases organ size and stomatal density in Arabidopsis
Source: Sci Rep. 2018 Jul 12;8:10528. doi: 10.1038/s41598-018-28606-4 (PMC6043548; doi:10.1038/s41598-018-28606-4)
Supplement: Supplementary file 7 — Table S7 [file 41598_2018_28606_MOESM7_ESM.xlsx]

## Sheet: Sheet1
Table S7. Genes differentially expressed in 35S-BrANT-1 lines and WT
GeneID	gene Length	Means-WT	Means-35S-BrANT-1	log2Ratio(35S-BrANT-1/WT)	Up-Down-Regulation(35S-BrANT-1/WT)	Probability	KEGG Orthology	GO Component	GO Function	GO Process	Blast nr
AT1G59920	399	0.01	6.35	9.31061	Up	0.883954	-	GO:0043231//intracellular membrane-bounded organelle	GO:0003677//DNA binding;GO:0001071//nucleic acid binding transcription factor activity	GO:0006351//transcription, DNA-templated	gi|15218955|ref|NP_176200.1|/6.54764e-71/MADS-box family protein [Arabidopsis thaliana]
AT1G23650	87	0.01	5.63333	9.13785	Up	0.872082	-	-	-	-	gi|15220820|ref|NP_173777.1|/7.1788e-09/uncharacterized protein [Arabidopsis thaliana]
AT5G48490	447	0.833333	60.5767	6.18372	Up	0.97416	-	GO:0044464	GO:0046914//transition metal ion binding;GO:0008289//lipid binding;GO:0022892;GO:0016787//hydrolase activity	GO:0010876//lipid localization;GO:0009627//systemic acquired resistance	gi|27754511|gb|AAO22703.1|/1.17927e-43/unknown protein [Arabidopsis thaliana]
AT5G20630	890	1.61	96.69	5.90823	Up	0.977767	K11426|1|7e-26|118|sly:101250545|SET and MYND domain-containing protein;K19476|3|7e-13|75.1|mdm:103418875|vacuolar protein sorting-associated protein IST1	GO:0005618//cell wall;GO:0043231//intracellular membrane-bounded organelle;GO:0005576//extracellular region	GO:0046914//transition metal ion binding;GO:0016623	GO:0006950//response to stress	gi|15242028|ref|NP_197563.1|/1.08797e-96/germin-like protein subfamily 3 member 3 [Arabidopsis thaliana]
AT1G23205	897	1.06667	26.1733	4.61692	Up	0.931145	K01051|1|8e-14|78.2|rcu:RCOM_0417480|pectinesterase [EC:3.1.1.11]	GO:0044464	GO:0004857//enzyme inhibitor activity	-	gi|15220674|ref|NP_173734.1|/6.92096e-107/plant invertase/pectin methylesterase inhibitor superfamily protein [Arabidopsis thaliana]
AT1G11850	628.56	4.46333	86.3933	4.27473	Up	0.947591	-	-	-	-	gi|30682463|ref|NP_849645.1|/1.42588e-07/uncharacterized protein [Arabidopsis thaliana]
AT1G53520	1541	0.493333	8.86333	4.16721	Up	0.866042	-	GO:0009532//plastid stroma	GO:0016872//intramolecular lyase activity	GO:0009699//phenylpropanoid biosynthetic process;GO:0006575//cellular modified amino acid metabolic process	gi|15220807|ref|NP_175757.1|/3.36918e-79/fatty-acid-binding protein 3 [Arabidopsis thaliana]
AT5G62210	1163	0.51	8.87667	4.12145	Up	0.864077	K16911|1|1e-18|94.7|tcc:TCM_015015|ATP-dependent RNA helicase DDX21 [EC:3.6.4.13]	GO:0031224//intrinsic component of membrane	-	GO:0003006//developmental process involved in reproduction;GO:0009628//response to abiotic stimulus	gi|26450767|dbj|BAC42492.1|/9.13768e-47/embryo-specific protein like [Arabidopsis thaliana]
AT5G15780	1677	5.59333	74.5233	3.73591	Up	0.931682	K15889|1|7e-13|76.3|mdm:103411406|prenylcysteine alpha-carboxyl methylesterase [EC:3.1.1.-]	-	-	-	gi|15242391|ref|NP_197082.1|/5.11738e-55/pollen Ole e 1 allergen and extensin family protein [Arabidopsis thaliana]
AT2G34430	1008	139.74	1852.86	3.72893	Up	0.945757	K08912|1|1e-146|519|ath:AT2G34430|light-harvesting complex II chlorophyll a/b binding protein 1	GO:0009521;GO:0009526//plastid envelope;GO:0031224//intrinsic component of membrane;GO:0009570//chloroplast stroma;GO:0009534//chloroplast thylakoid	GO:0046906//tetrapyrrole binding;GO:0043169//cation binding	GO:0006464//cellular protein modification process;GO:0006091//generation of precursor metabolites and energy	gi|18403549|ref|NP_565787.1|/6.89667e-146/light-harvesting chlorophyll protein complex II subunit B1 [Arabidopsis thaliana]
AT3G22142	4443	0.406667	5.20667	3.67844	Up	0.800464	K02883|1|3e-18|95.5|zma:103646289|large subunit ribosomal protein L18e;K11855|2|1e-13|80.5|bvg:104906049|ubiquitin carboxyl-terminal hydrolase 36/42 [EC:3.4.19.12];K05747|3|2e-06|56.2|gmx:102666577|Wiskott-Aldrich syndrome protein	-	GO:0005488	GO:0010876//lipid localization	gi|145332667|ref|NP_001078199.1|/8.89669e-50/protease inhibitor/seed storage/LTP family protein [Arabidopsis thaliana]
AT5G01015	474.68	6.17333	74.6433	3.59589	Up	0.928505	-	-	GO:0004713//protein tyrosine kinase activity;GO:0032559	GO:0006464//cellular protein modification process	gi|18412619|ref|NP_568082.1|/1.987e-41/uncharacterized protein [Arabidopsis thaliana]
AT2G20750	1571	0.673333	7.49	3.47557	Up	0.831392	K13754|1|6e-11|69.7|vvi:104881844|solute carrier family 24 (sodium/potassium/calcium exchanger), member 6	GO:0044464	-	GO:0000902//cell morphogenesis;GO:0009827//plant-type cell wall modification;GO:0000003//reproduction	gi|15225423|ref|NP_179668.1|/2.16876e-84/expansin B1 [Arabidopsis thaliana]
AT4G29020	801	3.3	36.46	3.46578	Up	0.91159	-	GO:0044464;GO:0044464	-	-	gi|15235530|ref|NP_194631.1|/1.34341e-15/glycine-rich protein [Arabidopsis thaliana]
AT1G75030	1006	3.12667	33.9667	3.44142	Up	0.905896	K14297|1|1e-21|104|zma:103640102|nuclear pore complex protein Nup98-Nup96	GO:0044464	-	GO:0009607//response to biotic stimulus	gi|15222088|ref|NP_177640.1|/1.23059e-118/thaumatin-like protein 3 [Arabidopsis thaliana]
AT2G10940	1692	141.47	1371.73	3.27742	Up	0.93063	K02883|1|2e-17|91.7|zma:103646289|large subunit ribosomal protein L18e;K11855|2|1e-11|72.4|bvg:104906049|ubiquitin carboxyl-terminal hydrolase 36/42 [EC:3.4.19.12]	GO:0009534//chloroplast thylakoid;GO:0005576//extracellular region;GO:0009534//chloroplast thylakoid;GO:0005576//extracellular region	GO:0005488;GO:0005488	GO:0010876//lipid localization;GO:0010876//lipid localization	gi|297835918|ref|XP_002885841.1|/4.10259e-44/hypothetical protein ARALYDRAFT_480276 [Arabidopsis lyrata subsp. lyrata]
AT5G07030	2613	0.846667	8.10333	3.25865	Up	0.828498	K00924|1|1e-07|59.7|ath:AT5G22850|	GO:0005618//cell wall	GO:0004175//endopeptidase activity	GO:0019538//protein metabolic process	gi|79507883|ref|NP_196320.2|/7.07665e-97/aspartyl protease family protein [Arabidopsis thaliana]
AT2G27402	838	6.15	55.4067	3.1714	Up	0.910585	-	GO:0000229	-	-	gi|15225202|ref|NP_180777.1|/3.56251e-22/plastid transcriptionally active 18 [Arabidopsis thaliana]
AT5G38870	658	1.66333	14.6033	3.13415	Up	0.861606	-	-	-	-	-
AT4G18670	3030	0.94	7.64333	3.02347	Up	0.815513	K02984|1|2e-119|431|pper:PRUPE_ppa024854mg|small subunit ribosomal protein S3Ae;K13420|2|1e-31|139|fve:101309130|LRR receptor-like serine/threonine-protein kinase FLS2 [EC:2.7.11.1]	GO:0005618//cell wall	GO:0005198//structural molecule activity;GO:0005488	-	gi|240256003|ref|NP_193602.4|/0/leucine-rich repeat extensin-like protein 5 [Arabidopsis thaliana]
AT5G13140	1235	4.07	30.22	2.8924	Up	0.884883	-	-	-	-	gi|15240033|ref|NP_196818.1|/8.2846e-94/pollen Ole e 1 allergen and extensin family protein [Arabidopsis thaliana]
AT1G60590	2801	1.72333	12.75	2.88722	Up	0.846626	K01213|1|2e-166|233|aly:ARALYDRAFT_471186|galacturan 1,4-alpha-galacturonidase [EC:3.2.1.67]	-	GO:0004553//hydrolase activity, hydrolyzing O-glycosyl compounds	GO:0044238//primary metabolic process;GO:0045229//external encapsulating structure organization	gi|42562835|ref|NP_564758.2|/0/pectin lyase-like protein [Arabidopsis thaliana]
AT2G21140	1467	1.68667	11.8133	2.80817	Up	0.840425	-	-	-	-	gi|15226468|ref|NP_179710.1|/4.62449e-57/proline-rich protein 2 [Arabidopsis thaliana]
AT1G05835	591	1.24333	8.70333	2.80735	Up	0.818506	-	GO:0043231//intracellular membrane-bounded organelle	GO:0016741;GO:0046914//transition metal ion binding;GO:0003676//nucleic acid binding	GO:0006730//one-carbon metabolic process	gi|6850313|gb|AAF29390.1|AC009999_10/9.42595e-61/Contains similarity to MLL protein from Fugu rubripes gb|AF036382, and contains a PWWP PF|00855 and a SET PF|00856 domain [Arabidopsis thaliana]
AT3G48360	2334	1.92	12.51	2.7039	Up	0.837877	K00517|1|3e-57|224|ath:AT3G48360|	GO:0043231//intracellular membrane-bounded organelle	GO:0000989//transcription factor activity, transcription factor binding;GO:0004468//lysine N-acetyltransferase activity, acting on acetyl phosphate as donor;GO:0046914//transition metal ion binding;GO:0005515//protein binding	GO:0000302//response to reactive oxygen species;GO:0009756//carbohydrate mediated signaling;GO:0048229//gametophyte development;GO:0051347//positive regulation of transferase activity;GO:0048511//rhythmic process;GO:0006970//response to osmotic stress;GO:0009755//hormone-mediated signaling pathway;GO:0006351//transcription, DNA-templated	gi|4678352|emb|CAB41162.1|/1.47072e-91/putative protein [Arabidopsis thaliana]
AT5G02890	1407	2.22	14.3867	2.6961	Up	0.845873	K09419|1|4e-06|53.5|sita:101779453|heat shock transcription factor, other eukaryote	-	GO:0016746//transferase activity, transferring acyl groups	-	gi|15242562|ref|NP_195909.1|/4.59497e-99/HXXXD-type acyl-transferase-like protein [Arabidopsis thaliana]
AT4G27440	1807.01	2.75333	17.44	2.66315	Up	0.854922	K00218|1|0.0|598|ath:AT4G27440|protochlorophyllide reductase [EC:1.3.1.33]	GO:0009526//plastid envelope;GO:0009534//chloroplast thylakoid;GO:0009526//plastid envelope;GO:0009534//chloroplast thylakoid	GO:0016628//oxidoreductase activity, acting on the CH-CH group of donors, NAD or NADP as acceptor;GO:0016628//oxidoreductase activity, acting on the CH-CH group of donors, NAD or NADP as acceptor	GO:0009725//response to hormone;GO:0006779//porphyrin-containing compound biosynthetic process;GO:0009725//response to hormone;GO:0006779//porphyrin-containing compound biosynthetic process	gi|15234129|ref|NP_194474.1|/0/light-dependent NADPH:protochlorophyllide oxidoreductase B [Arabidopsis thaliana]
AT1G04800	835	43.39	274.463	2.66118	Up	0.907622	-	-	-	-	gi|15220324|ref|NP_171972.1|/1.00629e-08/glycine-rich protein [Arabidopsis thaliana]
AT1G28290	1751	1.44667	8.79	2.60313	Up	0.810433	K11450|1|2e-06|55.1|csv:101217308|lysine-specific histone demethylase 1A [EC:1.-.-.-]	-	-	GO:0009719;GO:0009719	gi|145324054|ref|NP_001077616.1|/3.20696e-53/arabinogalactan protein 31 [Arabidopsis thaliana]
AT3G16670	913	16.2933	98.4767	2.5955	Up	0.898942	-	-	-	GO:0006950//response to stress	gi|15228282|ref|NP_188289.1|/5.15336e-73/pollen Ole e 1 allergen and extensin family protein [Arabidopsis thaliana]
AT2G22170	969	7	41.7967	2.57796	Up	0.884514	-	GO:0009534//chloroplast thylakoid;GO:0031090//organelle membrane	-	-	gi|18399899|ref|NP_565527.1|/1.74278e-90/PLAT-plant-stress domain-containing protein [Arabidopsis thaliana]
AT5G24580	1983	2.03333	11.67	2.52089	Up	0.825007	-	-	GO:0043169//cation binding;GO:0043169//cation binding;GO:0043169//cation binding	GO:0030001//metal ion transport;GO:0030001//metal ion transport;GO:0030001//metal ion transport	gi|42573467|ref|NP_974830.1|/5.92627e-37/heavy metal transport/detoxification domain-containing protein [Arabidopsis thaliana]
AT5G08640	1490	16.17	87.8233	2.44128	Up	0.890524	K05278|1|7e-149|323|ath:AT5G08640|flavonol synthase [EC:1.14.11.23]	GO:0044424;GO:0044424	GO:0043169//cation binding;GO:0019842//vitamin binding;GO:0016706//oxidoreductase activity, acting on paired donors, with incorporation or reduction of molecular oxygen, 2-oxoglutarate as one donor, and incorporation of one atom each of oxygen into both donors;GO:0016701//oxidoreductase activity, acting on single donors with incorporation of molecular oxygen;GO:0043169//cation binding;GO:0019842/…	GO:0009628//response to abiotic stimulus;GO:0009581//detection of external stimulus;GO:0051553;GO:0009628//response to abiotic stimulus;GO:0009581//detection of external stimulus;GO:0051553	gi|674232483|gb|KFK25248.1|/7.1225e-173/hypothetical protein AALP_AA8G087000 [Arabis alpina]
AT1G55330	427	16.12	87.2233	2.43586	Up	0.890431	-	-	-	-	gi|565492704|ref|XP_006303991.1|/2.56447e-08/hypothetical protein CARUB_v10011419mg [Capsella rubella]
AT3G27690	1065	203	1046.69	2.36628	Up	0.901176	K08913|1|3e-127|396|rcu:RCOM_0483250|light-harvesting complex II chlorophyll a/b binding protein 2	GO:0009521;GO:0031224//intrinsic component of membrane;GO:0009534//chloroplast thylakoid	GO:0046906//tetrapyrrole binding;GO:0043169//cation binding	GO:0006464//cellular protein modification process;GO:0006091//generation of precursor metabolites and energy	gi|674240917|gb|KFK33682.1|/7.97103e-134/hypothetical protein AALP_AA5G045900 [Arabis alpina]
AT4G18970	1807	2.32667	11.82	2.34489	Up	0.820164	K17604|1|7e-25|72.8|pop:POPTR_0012s13550g|zinc finger SWIM domain-containing protein 3;K01969|4|1e-22|74.7|mtr:MTR_086s0015|3-methylcrotonyl-CoA carboxylase beta subunit [EC:6.4.1.4]	GO:0044464;GO:0044464	GO:0016787//hydrolase activity;GO:0016787//hydrolase activity	GO:0044238//primary metabolic process;GO:0044238//primary metabolic process	gi|2832625|emb|CAA16754.1|/0/putative protein [Arabidopsis thaliana]
AT5G55730	2314	3.67667	18.66	2.34348	Up	0.845751	K03456|1|8e-45|182|mus:103981635|serine/threonine-protein phosphatase 2A regulatory subunit A;K06464|3|3e-14|81.3|atr:105420786|integrin beta 2;K06588|3|3e-14|81.3|atr:105420786|integrin beta 5;K19519|3|3e-14|81.3|atr:105420786|transforming growth factor-beta-induced protein	GO:0031225//anchored component of membrane;GO:0030312//external encapsulating structure;GO:0031225//anchored component of membrane;GO:0030312//external encapsulating structure	-	-	gi|15240570|ref|NP_200384.1|/7.02944e-93/fasciclin-like arabinogalactan protein 1 [Arabidopsis thaliana]
AT2G04570	1677	2.2	11.04	2.32716	Up	0.81526	K00679|1|9e-27|122|cic:CICLE_v10027727mg|phospholipid:diacylglycerol acyltransferase [EC:2.3.1.158];K10960|4|2e-23|82.8|atr:18422248|geranylgeranyl reductase [EC:1.3.1.83]	GO:0044464	GO:0016787//hydrolase activity	GO:0044238//primary metabolic process	gi|15228157|ref|NP_178536.1|/5.69684e-127/GDSL esterase/lipase [Arabidopsis thaliana]
AT3G54400	2585	2.11333	10.5133	2.31463	Up	0.80714	K00924|1|8e-09|63.5|eus:EUTSA_v10013365mg|;K01381|4|3e-08|61.6|smo:SELMODRAFT_13348|saccharopepsin [EC:3.4.23.25]	GO:0005576//extracellular region;GO:0005618//cell wall;GO:0009536//plastid	GO:0004175//endopeptidase activity	GO:0019538//protein metabolic process	gi|15232503|ref|NP_191008.1|/9.13729e-89/aspartyl protease family protein [Arabidopsis thaliana]
AT1G65060	4301	3.07	15.26	2.31344	Up	0.830402	K01904|1|0.0|531|ath:AT1G65060|4-coumarate--CoA ligase [EC:6.2.1.12]	-	GO:0016703;GO:0016405//CoA-ligase activity;GO:0016703;GO:0016405//CoA-ligase activity	GO:0010208//pollen wall assembly;GO:0006952//defense response;GO:0006725//cellular aromatic compound metabolic process;GO:0009416//response to light stimulus;GO:0010208//pollen wall assembly;GO:0006952//defense response;GO:0006725//cellular aromatic compound metabolic process;GO:0009416//response to light stimulus	gi|15217838|ref|NP_176686.1|/0/4-coumarate--CoA ligase 3 [Arabidopsis thaliana]
AT4G12730	1494	16.1367	76.0867	2.2373	Up	0.877937	K03456|1|5e-100|365|mus:103981635|serine/threonine-protein phosphatase 2A regulatory subunit A;K06464|2|1e-34|148|atr:105420786|integrin beta 2;K06588|2|1e-34|148|atr:105420786|integrin beta 5;K19519|2|1e-34|148|atr:105420786|transforming growth factor-beta-induced protein	GO:0031225//anchored component of membrane;GO:0031090//organelle membrane	-	-	gi|15235459|ref|NP_193009.1|/0/fasciclin-like arabinogalactan protein 2 [Arabidopsis thaliana]
AT4G16140	826	4.21	19.65	2.22264	Up	0.839603	-	-	-	-	gi|15234820|ref|NP_193349.1|/4.8943e-08/proline-rich family protein [Arabidopsis thaliana]
AT3G22120	1354	107.463	498.317	2.21322	Up	0.890501	K02883|1|2e-16|87.4|zma:103646289|large subunit ribosomal protein L18e;K11855|2|3e-10|67.4|bvg:104906049|ubiquitin carboxyl-terminal hydrolase 36/42 [EC:3.4.19.12]	GO:0000502//proteasome complex	GO:0004175//endopeptidase activity;GO:0005488	GO:0010876//lipid localization;GO:0006508//proteolysis	gi|4206763|gb|AAD11796.1|/2.34289e-44/cell wall-plasma membrane linker protein homolog [Arabidopsis thaliana]
AT2G36885	1704.6	3.72	17.2133	2.21015	Up	0.83275	-	-	-	-	gi|18404264|ref|NP_565853.1|/3.28109e-25/uncharacterized protein [Arabidopsis thaliana]
AT5G26000	2880	22.4767	98.8867	2.13735	Up	0.878398	K01237|1|0.0|180|aly:ARALYDRAFT_489446|myrosinase [EC:3.2.1.147]	GO:0005618//cell wall;GO:0005840//ribosome;GO:0009536//plastid;GO:0042579//microbody;GO:0005576//extracellular region;GO:0005618//cell wall;GO:0005840//ribosome;GO:0009536//plastid;GO:0042579//microbody;GO:0005576//extracellular region	GO:0043167//ion binding;GO:0015926//glucosidase activity;GO:0043167//ion binding;GO:0015926//glucosidase activity	GO:0006952//defense response;GO:0010118//stomatal movement;GO:0009725//response to hormone;GO:0019759;GO:0006952//defense response;GO:0010118//stomatal movement;GO:0009725//response to hormone;GO:0019759	gi|30690085|ref|NP_851077.1|/0/myrosinase 1 [Arabidopsis thaliana]
AT2G43550	672	7.75333	32.4633	2.06592	Up	0.853218	-	GO:0044464	GO:0016248//channel inhibitor activity	GO:0006950//response to stress	gi|18406274|ref|NP_566002.1|/2.76787e-39/defensin-like protein 197 [Arabidopsis thaliana]
AT2G04780	1475.22	3.51	14.69	2.06529	Up	0.818545	K06464|1|1e-13|79.0|atr:105420786|integrin beta 2;K06588|1|1e-13|79.0|atr:105420786|integrin beta 5;K19519|1|1e-13|79.0|atr:105420786|transforming growth factor-beta-induced protein;K03456|2|7e-13|76.3|mus:103981635|serine/threonine-protein phosphatase 2A regulatory subunit A	GO:0031225//anchored component of membrane;GO:0031225//anchored component of membrane	-	-	gi|18395849|ref|NP_565313.1|/3.96458e-103/fasciclin-like arabinogalactan protein 7 [Arabidopsis thaliana]
AT2G45470	1572	27.0467	113.02	2.06306	Up	0.876924	K03456|1|5e-58|226|mus:103981635|serine/threonine-protein phosphatase 2A regulatory subunit A;K06464|2|2e-34|147|atr:105420786|integrin beta 2;K06588|2|2e-34|147|atr:105420786|integrin beta 5;K19519|2|2e-34|147|atr:105420786|transforming growth factor-beta-induced protein	GO:0031225//anchored component of membrane;GO:0005576//extracellular region;GO:0005618//cell wall	-	-	gi|18406799|ref|NP_566043.1|/1.84778e-176/FASCICLIN-like arabinogalactan protein 8 [Arabidopsis thaliana]
AT4G38660	2007.69	2.69667	11.2133	2.05597	Up	0.801047	K14297|1|1e-32|142|zma:103640102|nuclear pore complex protein Nup98-Nup96	GO:0031224//intrinsic component of membrane;GO:0031224//intrinsic component of membrane	-	GO:0009607//response to biotic stimulus;GO:0009607//response to biotic stimulus	gi|79326475|ref|NP_001031809.1|/2.27626e-135/pathogenesis-related thaumatin-like protein [Arabidopsis thaliana]
AT5G18660	1448	4.71	19.5067	2.05017	Up	0.83232	K19073|1|0.0|818|ath:AT5G18660|divinyl chlorophyllide a 8-vinyl-reductase [EC:1.3.1.75]	GO:0009536//plastid	GO:0016491//oxidoreductase activity	GO:0006779//porphyrin-containing compound biosynthetic process	gi|15239530|ref|NP_197367.1|/0/3,8-divinyl protochlorophyllide [Arabidopsis thaliana]
AT1G55490	3603	9.44667	39.0233	2.04646	Up	0.8578	K04077|1|4e-125|232|aly:ARALYDRAFT_474606|chaperonin GroEL	GO:0005840//ribosome;GO:0031981//nuclear lumen;GO:0009532//plastid stroma;GO:0009526//plastid envelope;GO:0005576//extracellular region;GO:0016020//membrane;GO:0005840//ribosome;GO:0031981//nuclear lumen;GO:0009532//plastid stroma;GO:0009526//plastid envelope;GO:0005576//extracellular region;GO:0016020//membrane	GO:0005515//protein binding;GO:0032559;GO:0005515//protein binding;GO:0032559	GO:0051084//'de novo' posttranslational protein folding;GO:0009814//defense response, incompatible interaction;GO:0051084//'de novo' posttranslational protein folding;GO:0009814//defense response, incompatible interaction	gi|674930802|emb|CDY02438.1|/1.79671e-124/BnaA08g00450D [Brassica napus]
AT5G25980	2964	22.2467	91.89	2.04632	Up	0.874077	K01237|1|3e-157|186|ath:AT5G25980|myrosinase [EC:3.2.1.147]	GO:0005618//cell wall;GO:0005840//ribosome;GO:0009536//plastid;GO:0042579//microbody;GO:0005576//extracellular region;GO:0005618//cell wall;GO:0005840//ribosome;GO:0009536//plastid;GO:0042579//microbody;GO:0005576//extracellular region;GO:0005618//cell wall;GO:0005840//ribosome;GO:0009536//plastid;GO:0042579//microbody;GO:0005576//extracellular region	GO:0005488;GO:0015926//glucosidase activity;GO:0005488;GO:0015926//glucosidase activity;GO:0005488;GO:0015926//glucosidase activity	GO:0006952//defense response;GO:0010118//stomatal movement;GO:0009725//response to hormone;GO:0019759;GO:0006952//defense response;GO:0010118//stomatal movement;GO:0009725//response to hormone;GO:0019759;GO:0006952//defense response;GO:0010118//stomatal movement;GO:0009725//response to hormone;GO:0019759	gi|18420974|ref|NP_568479.1|/1.74084e-156/myrosinase 2 [Arabidopsis thaliana]
AT2G38530	781	4.46333	18.3633	2.04063	Up	0.828874	-	GO:0005618//cell wall;GO:0005576//extracellular region;GO:0016020//membrane	GO:0005488	GO:0006950//response to stress;GO:0008219//cell death;GO:0015914//phospholipid transport	gi|15224898|ref|NP_181387.1|/6.90355e-62/non-specific lipid-transfer protein 2 [Arabidopsis thaliana]
AT4G36360	4920	5.13	20.4533	1.99531	Up	0.831008	K12309|1|0.0|168|pxb:103943992|beta-galactosidase [EC:3.2.1.23]	-	GO:0005488;GO:0015925//galactosidase activity;GO:0005488;GO:0015925//galactosidase activity	GO:0008152//metabolic process;GO:0008152//metabolic process	gi|30690633|ref|NP_849506.1|/0/beta-galactosidase 3 [Arabidopsis thaliana]
AT5G12940	1293	4.7	18.7133	1.99333	Up	0.82173	K13420|1|7e-36|152|tcc:TCM_029651|LRR receptor-like serine/threonine-protein kinase FLS2 [EC:2.7.11.1]	-	-	GO:0023052//signaling	gi|15239943|ref|NP_196798.1|/0/leucine-rich repeat-containing protein [Arabidopsis thaliana]
AT1G64390	4111	9.60333	37.88	1.97983	Up	0.848122	K01179|1|5e-56|176|sly:101245995|endoglucanase [EC:3.2.1.4]	GO:0044464	GO:0016798//hydrolase activity, acting on glycosyl bonds;GO:0005488	GO:0044238//primary metabolic process	gi|15217630|ref|NP_176621.1|/0/glycosyl hydrolase 9C2 [Arabidopsis thaliana]
AT4G12970	707	5.29333	20.65	1.96389	Up	0.824569	-	-	-	GO:0010374//stomatal complex development	gi|15235542|ref|NP_193033.1|/1.42467e-36/epidermal patterning factor-like protein 9 [Arabidopsis thaliana]
AT5G05270	1612.06	21.7233	83.9933	1.95103	Up	0.862374	-	-	GO:0016872//intramolecular lyase activity;GO:0016872//intramolecular lyase activity	GO:0009699//phenylpropanoid biosynthetic process;GO:0009628//response to abiotic stimulus;GO:0006575//cellular modified amino acid metabolic process;GO:0009699//phenylpropanoid biosynthetic process;GO:0009628//response to abiotic stimulus;GO:0006575//cellular modified amino acid metabolic process	gi|18414838|ref|NP_568154.1|/1.8961e-30/Chalcone-flavanone isomerase family protein [Arabidopsis thaliana]
AT1G12090	879	62.9667	237.923	1.91784	Up	0.870056	K02883|1|6e-19|95.1|zma:103646289|large subunit ribosomal protein L18e;K11855|2|1e-09|64.3|bvg:104906049|ubiquitin carboxyl-terminal hydrolase 36/42 [EC:3.4.19.12]	-	GO:0005488	GO:0010876//lipid localization	gi|15221201|ref|NP_172673.1|/2.33427e-27/extensin-like protein [Arabidopsis thaliana]
AT4G17030	1705	6.59333	24.4	1.8878	Up	0.827808	-	-	-	GO:0000902//cell morphogenesis;GO:0009827//plant-type cell wall modification	gi|7488049|pir||F71438/3.68508e-109/probable allergen - Arabidopsis thaliana
AT1G15830	1452	6.43333	23.7967	1.88712	Up	0.82671	-	-	-	-	gi|15218332|ref|NP_173035.1|/2.12282e-46/uncharacterized protein [Arabidopsis thaliana]
AT1G04680	4356	4.52667	16.3767	1.85512	Up	0.806979	K01728|1|0.0|425|ath:AT1G04680|pectate lyase [EC:4.2.2.2]	GO:0044464	GO:0016837	-	gi|32129844|sp|Q940Q1.2|PLY1_ARATH/0/RecName: Full=Probable pectate lyase 1; AltName: Full=Pectate lyase A1; Flags: Precursor [Arabidopsis thaliana]
AT4G37450	998	5.42667	19.55	1.84903	Up	0.81549	-	-	-	-	gi|4468811|emb|CAB38212.1|/2.996e-08/putative protein [Arabidopsis thaliana]
AT1G09750	1648	18.9467	66.5633	1.81278	Up	0.850777	K00924|1|1e-19|99.0|eus:EUTSA_v10013365mg|;K01381|5|2e-14|73.9|smo:SELMODRAFT_13348|saccharopepsin [EC:3.4.23.25]	GO:0005576//extracellular region;GO:0005618//cell wall	GO:0004175//endopeptidase activity	GO:0019538//protein metabolic process	gi|297843774|ref|XP_002889768.1|/0/hypothetical protein ARALYDRAFT_471076 [Arabidopsis lyrata subsp. lyrata]
AT5G13930	1577	187.853	633.57	1.7539	Up	0.864001	K00660|1|0.0|660|ath:AT5G13930|chalcone synthase [EC:2.3.1.74]	GO:0000325//plant-type vacuole	GO:0016747//transferase activity, transferring acyl groups other than amino-acyl groups	GO:0009411//response to UV;GO:0009718//anthocyanin-containing compound biosynthetic process;GO:0009719;GO:0006950//response to stress	gi|15240753|ref|NP_196897.1|/0/chalcone synthase [Arabidopsis thaliana]
AT1G72230	1179	5.27	17.77	1.75357	Up	0.803879	-	GO:0031224//intrinsic component of membrane	GO:0046914//transition metal ion binding	-	gi|15218396|ref|NP_177368.1|/3.29838e-60/plastocyanin-like domain-containing protein [Arabidopsis thaliana]
AT2G42220	1463	19.41	65.0333	1.74438	Up	0.845712	-	GO:0009534//chloroplast thylakoid	-	-	gi|565474496|ref|XP_006294889.1|/2.01993e-69/hypothetical protein CARUB_v10023939mg, partial [Capsella rubella]
AT2G37040	2988	21.1733	70.8833	1.7432	Up	0.847286	K10775|1|0.0|1124|ath:AT2G37040|phenylalanine ammonia-lyase [EC:4.3.1.24]	GO:0044424	GO:0016841//ammonia-lyase activity	GO:0009411//response to UV;GO:0006558//L-phenylalanine metabolic process;GO:0009414//response to water deprivation;GO:0048229//gametophyte development;GO:0009696//salicylic acid metabolic process;GO:0009808//lignin metabolic process	gi|15228074|ref|NP_181241.1|/0/phenylalanine ammonia-lyase 1 [Arabidopsis thaliana]
AT2G34620	1115	9.82333	31.4933	1.68076	Up	0.823211	K15032|1|3e-161|568|ath:AT2G34620|mTERF domain-containing protein, mitochondrial	-	-	-	gi|15226787|ref|NP_181009.1|/1.51093e-160/mitochondrial transcription termination factor family protein [Arabidopsis thaliana]
AT3G46780	2529	67.28	214.343	1.67167	Up	0.853962	-	GO:0009526//plastid envelope;GO:0009534//chloroplast thylakoid;GO:0000229	-	-	gi|42565672|ref|NP_566886.2|/1.38093e-73/protein plastid transcriptionally active 16 [Arabidopsis thaliana]
AT5G16250	857	6.35667	20.0333	1.65606	Up	0.802712	-	-	-	-	gi|15237310|ref|NP_197129.1|/4.73189e-86/uncharacterized protein [Arabidopsis thaliana]
AT2G14890	1362	13.81	43.1167	1.64253	Up	0.82965	-	-	-	-	-
AT5G63180	2166	6.87	21.3033	1.6327	Up	0.802896	K01728|1|2e-150|533|ath:AT5G63180|pectate lyase [EC:4.2.2.2]	-	GO:0016837	-	gi|10177299|dbj|BAB10560.1|/9.84426e-150/pectate lyase [Arabidopsis thaliana]
AT3G23810	2050	74.5667	230.513	1.62825	Up	0.8512	K01251|1|2e-174|613|mpp:MICPUCDRAFT_32138|adenosylhomocysteinase [EC:3.3.1.1]	GO:0016020//membrane;GO:0043231//intracellular membrane-bounded organelle	GO:0016802	GO:0044237//cellular metabolic process	gi|303275756|ref|XP_003057172.1|/1.19842e-173/adenosylhomocysteinase [Micromonas pusilla CCMP1545]
AT5G65730	1447	40.78	122.503	1.58689	Up	0.841392	K08235|1|1e-151|409|ath:AT5G65730|xyloglucan:xyloglucosyl transferase [EC:2.4.1.207]	GO:0044464	GO:0016798//hydrolase activity, acting on glycosyl bonds	GO:0005975//carbohydrate metabolic process;GO:0006950//response to stress	gi|18424986|ref|NP_569019.1|/7.20799e-151/probable xyloglucan endotransglucosylase/hydrolase protein 6 [Arabidopsis thaliana]
AT3G63160	522	329.84	988.753	1.58384	Up	0.850133	-	GO:0009527//plastid outer membrane;GO:0009534//chloroplast thylakoid	-	-	gi|15229386|ref|NP_191875.1|/1.45398e-10/uncharacterized protein [Arabidopsis thaliana]
AT4G38770	1757	385.983	1144.19	1.56771	Up	0.843656	-	-	-	-	gi|7620015|gb|AAF64551.1|AF110988_1/6.17183e-75/proline-rich protein 4 [Arabidopsis thaliana]
AT3G16240	1647	355.17	1015.02	1.51493	Up	0.837201	K09873|1|2e-61|168|brp:103869842|aquaporin TIP	GO:0031224//intrinsic component of membrane;GO:0005618//cell wall;GO:0000325//plant-type vacuole;GO:0000322//storage vacuole;GO:0009526//plastid envelope;GO:0031090//organelle membrane	GO:0005372//water transmembrane transporter activity;GO:0005275//amine transmembrane transporter activity;GO:0042887	GO:0015840//urea transport;GO:0015843//methylammonium transport;GO:0042044//fluid transport	gi|685311167|ref|XP_009146158.1|/1.03871e-60/PREDICTED: aquaporin TIP2-1 [Brassica rapa]
AT1G62480	1055	46.4333	131.953	1.5068	Up	0.828161	-	-	-	GO:0006970//response to osmotic stress;GO:0010038//response to metal ion	gi|18407594|ref|NP_564795.1|/2.17525e-12/vacuolar calcium-binding protein-like protein [Arabidopsis thaliana]
AT4G09010	2066	18.0733	51.1833	1.50181	Up	0.812628	K00434|1|6e-125|397|ath:AT4G09010|L-ascorbate peroxidase [EC:1.11.1.11]	GO:0044436;GO:0009534//chloroplast thylakoid	GO:0005488	-	gi|15236678|ref|NP_192640.1|/3.37138e-124/ascorbate peroxidase 4 [Arabidopsis thaliana]
AT5G67070	827	49.65	140.39	1.49957	Up	0.82767	-	GO:0005576//extracellular region	-	GO:0007154//cell communication;GO:0023052//signaling	gi|15240191|ref|NP_201508.1|/8.50013e-61/protein ralf-like 34 [Arabidopsis thaliana]
AT1G78570	2790	30.2233	83.9733	1.47427	Up	0.818307	K12450|1|0.0|1081|ath:AT1G78570|UDP-glucose 4,6-dehydratase [EC:4.2.1.76]	-	GO:0016616//oxidoreductase activity, acting on the CH-OH group of donors, NAD or NADP as acceptor;GO:0048037//cofactor binding;GO:0016836//hydro-lyase activity	GO:0009226//nucleotide-sugar biosynthetic process;GO:0051553;GO:0009734//auxin-activated signaling pathway;GO:0033692//cellular polysaccharide biosynthetic process	gi|15218420|ref|NP_177978.1|/0/UDP-L-rhamnose synthase [Arabidopsis thaliana]
AT5G13630	4894	204.31	564.547	1.46633	Up	0.831783	K03403|1|0.0|1239|ath:AT5G13630|magnesium chelatase subunit H [EC:6.6.1.1]	GO:0043234//protein complex;GO:0009528//plastid inner membrane;GO:0043234//protein complex;GO:0009528//plastid inner membrane	GO:0051003;GO:0051003	GO:0006779//porphyrin-containing compound biosynthetic process;GO:0006779//porphyrin-containing compound biosynthetic process	gi|222424850|dbj|BAH20377.1|/0/AT5G13630 [Arabidopsis thaliana]
AT5G02160	1072	83.5833	228.113	1.44846	Up	0.826004	-	GO:0009534//chloroplast thylakoid	GO:0005515//protein binding	GO:0044267//cellular protein metabolic process	gi|240256251|ref|NP_195836.5|/1.10388e-27/uncharacterized protein [Arabidopsis thaliana]
AT3G53260	2730	33.3767	90.9133	1.44565	Up	0.817209	K10775|1|0.0|1151|ath:AT3G53260|phenylalanine ammonia-lyase [EC:4.3.1.24]	GO:0044424	GO:0016841//ammonia-lyase activity	GO:0009411//response to UV;GO:0006558//L-phenylalanine metabolic process;GO:0009414//response to water deprivation;GO:0048229//gametophyte development;GO:0009696//salicylic acid metabolic process;GO:0009808//lignin metabolic process	gi|703141501|ref|XP_010107518.1|/0/Phenylalanine ammonia-lyase [Morus notabilis]
AT2G28000	2941	32.3033	87.61	1.43941	Up	0.815697	K04077|1|3e-100|178|sly:101250927|chaperonin GroEL	GO:0009526//plastid envelope;GO:0005840//ribosome;GO:0009532//plastid stroma;GO:0005576//extracellular region	GO:0005515//protein binding;GO:0032559	GO:0006457//protein folding;GO:0007275//multicellular organism development;GO:0009657//plastid organization	gi|15226314|ref|NP_180367.1|/6.91348e-169/chaperonin-60 alpha [Arabidopsis thaliana]
AT2G06850	2195	48.2133	129.407	1.42441	Up	0.818453	K08235|1|3e-78|293|ath:AT2G06850|xyloglucan:xyloglucosyl transferase [EC:2.4.1.207]	GO:0005618//cell wall;GO:0009536//plastid;GO:0005576//extracellular region	GO:0016798//hydrolase activity, acting on glycosyl bonds;GO:0016758//transferase activity, transferring hexosyl groups	GO:0009642//response to light intensity;GO:0044042//glucan metabolic process;GO:0009725//response to hormone;GO:0000902//cell morphogenesis;GO:0045229//external encapsulating structure organization;GO:0009605//response to external stimulus	gi|222424880|dbj|BAH20391.1|/1.74102e-77/AT2G06850 [Arabidopsis thaliana]
AT5G51720	754	147.653	394.67	1.41843	Up	0.825352	-	GO:0009532//plastid stroma	GO:0051536//iron-sulfur cluster binding	-	gi|18423312|ref|NP_568764.1|/2.31269e-35/CDGSH iron-sulfur domain-containing protein NEET [Arabidopsis thaliana]
AT5G08330	1070	17.4	46.4367	1.41618	Up	0.801338	K16221|1|7e-69|261|ath:AT5G08330|transcription factor TCP21 (protein CCA1 HIKING EXPEDITION);K13035|5|1e-11|71.2|tcc:TCM_022798|beta-cyano-L-alanine hydratase/nitrilase [EC:3.5.5.4 4.2.1.65]	GO:0043231//intracellular membrane-bounded organelle	GO:0005488;GO:0001071//nucleic acid binding transcription factor activity	GO:0007623//circadian rhythm;GO:0043392//negative regulation of DNA binding;GO:0010467//gene expression	gi|15241596|ref|NP_196450.1|/3.73363e-68/transcription factor TCP21 [Arabidopsis thaliana]
AT1G06000	1587	81.18	210.24	1.37284	Up	0.816434	K13496|1|2e-54|214|mus:103968811|UDP-glucosyl transferase 73C [EC:2.4.1.-]	-	GO:0016757//transferase activity, transferring glycosyl groups	GO:0051553	gi|18390599|ref|NP_563756.1|/0/flavonol-7-O-rhamnosyltransferase [Arabidopsis thaliana]
AT2G28190	2072	22.4233	57.9133	1.36889	Up	0.800417	K04565|1|5e-36|66.2|cit:102626642|superoxide dismutase, Cu-Zn family [EC:1.15.1.1]	-	-	-	gi|641841374|gb|KDO60287.1|/2.71961e-36/hypothetical protein CISIN_1g023621mg [Citrus sinensis]
AT3G62030	1725	83.16	213.157	1.35795	Up	0.815459	K03768|1|8e-83|139|ath:AT3G62030|peptidyl-prolyl cis-trans isomerase B (cyclophilin B) [EC:5.2.1.8]	GO:0005840//ribosome;GO:0009532//plastid stroma;GO:0009526//plastid envelope;GO:0009534//chloroplast thylakoid;GO:0005576//extracellular region;GO:0044436;GO:0005840//ribosome;GO:0009532//plastid stroma;GO:0009526//plastid envelope;GO:0009534//chloroplast thylakoid;GO:0005576//extracellular region;GO:0044436;GO:0005840//ribosome;GO:0009532//plastid stroma;GO:0009526//plastid envelope;GO:0009534//…	GO:0005488;GO:0016859//cis-trans isomerase activity;GO:0005488;GO:0016859//cis-trans isomerase activity;GO:0005488;GO:0016859//cis-trans isomerase activity	GO:0006952//defense response;GO:0000097//sulfur amino acid biosynthetic process;GO:0044267//cellular protein metabolic process;GO:0009725//response to hormone;GO:0009416//response to light stimulus;GO:0009743//response to carbohydrate;GO:0023052//signaling;GO:0006605//protein targeting;GO:0006970//response to osmotic stress;GO:0006952//defense response;GO:0000097//sulfur amino acid biosynthetic p…	gi|238480125|ref|NP_001154684.1|/4.79477e-82/peptidyl-prolyl cis-trans isomerase CYP20-3 [Arabidopsis thaliana]
AT1G66100	867	101.543	255.02	1.32851	Up	0.812305	-	GO:0044464	GO:0005102//receptor binding	-	gi|15218931|ref|NP_176784.1|/9.31575e-61/probable thionin-2.4 [Arabidopsis thaliana]
AT1G29920	1176	6406.03	15348.1	1.26055	Up	0.806511	K08912|1|6e-154|544|ath:AT1G29920|light-harvesting complex II chlorophyll a/b binding protein 1	GO:0043234//protein complex;GO:0034357;GO:0009570//chloroplast stroma;GO:0009534//chloroplast thylakoid;GO:0005576//extracellular region	GO:0046906//tetrapyrrole binding	GO:0009746;GO:0009639//response to red or far red light;GO:0006091//generation of precursor metabolites and energy	gi|18397286|ref|NP_564339.1|/3.30683e-153/chlorophyll A/B binding protein 3 [Arabidopsis thaliana]
AT4G34881	884	847.833	362.387	-1.22625	Down	0.80054	-	GO:0044464	-	-	gi|3335347|gb|AAC27149.1|/3.07891e-35/Contains similarity to ARI, RING finger protein gb|X98309 from Drosophila melanogaster. ESTs gb|T44383, gb|W43120, gb|N65868, gb|H36013, gb|AA042241, gb|T76869 and gb|AA042359 come from this gene [Arabidopsis thaliana]
AT3G57450	689	320.66	134.783	-1.2504	Down	0.800632	-	-	-	-	gi|15230306|ref|NP_191304.1|/7.92914e-21/uncharacterized protein [Arabidopsis thaliana]
AT5G08760	678	302.913	125.863	-1.26705	Down	0.803196	-	-	-	-	gi|51968948|dbj|BAD43166.1|/6.63022e-41/unnamed protein product [Arabidopsis thaliana]
AT5G65207	400	271.417	112.67	-1.26841	Down	0.80262	-	-	-	-	gi|22328067|ref|NP_680466.1|/2.52577e-30/uncharacterized protein [Arabidopsis thaliana]
AT2G30766	465.65	273.687	112.99	-1.27633	Down	0.804101	-	-	-	-	gi|186504360|ref|NP_001118419.1|/9.89435e-14/uncharacterized protein [Arabidopsis thaliana]
AT3G10985	918	331.097	136.373	-1.27969	Down	0.80503	-	-	GO:0005488	GO:0032502//developmental process;GO:0051707//response to other organism	gi|6016696|gb|AAF01523.1|AC009991_19/1.55689e-77/unknown protein [Arabidopsis thaliana]
AT4G24570	1192	614.01	250.14	-1.29553	Down	0.809942	K13577|1|4e-154|545|ath:AT4G24570|solute carrier family 25 (mitochondrial dicarboxylate transporter), member 10;K15104|2|3e-150|531|aly:ARALYDRAFT_914130|solute carrier family 25 (mitochondrial oxoglutarate transporter), member 11	GO:0019866//organelle inner membrane;GO:0043231//intracellular membrane-bounded organelle;GO:0031224//intrinsic component of membrane	GO:0046943//carboxylic acid transmembrane transporter activity	GO:0046907//intracellular transport;GO:0046942//carboxylic acid transport	gi|15233884|ref|NP_194188.1|/1.98356e-153/dicarboxylate carrier 2 [Arabidopsis thaliana]
AT2G25735	700	170.63	69.2933	-1.30008	Down	0.803817	-	-	-	-	gi|18400921|ref|NP_565608.1|/7.63847e-51/uncharacterized protein [Arabidopsis thaliana]
AT5G01820	1808	402.017	161.563	-1.31516	Down	0.812397	K12761|1|7e-145|514|fve:101291255|carbon catabolite-derepressing protein kinase [EC:2.7.11.1]	GO:0043231//intracellular membrane-bounded organelle	GO:0005515//protein binding;GO:0004672//protein kinase activity;GO:0032559	GO:0050896//response to stimulus;GO:0006464//cellular protein modification process;GO:0023052//signaling	gi|15241067|ref|NP_195802.1|/0/CBL-interacting serine/threonine-protein kinase 14 [Arabidopsis thaliana]
AT1G01470	803	326.977	130.933	-1.32036	Down	0.811707	-	-	-	GO:0006952//defense response;GO:0009414//response to water deprivation;GO:0003006//developmental process involved in reproduction;GO:0009642//response to light intensity	gi|62286902|sp|O03983.1|LEA14_ARATH/3.73566e-76/RecName: Full=Probable desiccation-related protein LEA14 [Arabidopsis thaliana]
AT2G46600	582	237.633	94.71	-1.32715	Down	0.811968	K02183|1|6e-39|160|pda:103707714|calmodulin;K12893|2|3e-12|71.6|pper:PRUPE_ppa008137mg|splicing factor, arginine/serine-rich 4/5/6;K13448|3|6e-07|54.3|pop:POPTR_0010s09110g|calcium-binding protein CML	-	GO:0046872//metal ion binding	GO:0000904//cell morphogenesis involved in differentiation	gi|18407118|ref|NP_566082.1|/2.0017e-71/Calcium-binding EF-hand family protein [Arabidopsis thaliana]
AT1G22890	715	104.107	41.1733	-1.33828	Down	0.806189	-	-	-	-	gi|2462835|gb|AAB72170.1|/4.74202e-11/hypothetical protein [Arabidopsis thaliana]
AT4G29190	1436	72.98	28.67	-1.34796	Down	0.801968	K15172|1|5e-25|116|vcn:VOLCADRAFT_106802|transcription elongation factor SPT5	-	GO:0046914//transition metal ion binding;GO:0001071//nucleic acid binding transcription factor activity	GO:0006351//transcription, DNA-templated	gi|15233491|ref|NP_194648.1|/0/protein OXIDATION-RELATED ZINC FINGER 2 [Arabidopsis thaliana]
AT3G45730	603	100.203	39.3567	-1.34825	Down	0.806879	-	-	-	-	gi|15231223|ref|NP_190159.1|/2.08688e-34/uncharacterized protein [Arabidopsis thaliana]
AT1G25560	1365	316.243	124.173	-1.34868	Down	0.816104	K09287|1|0.0|656|ath:AT1G25560|RAV-like factor	GO:0009536//plastid	GO:0003676//nucleic acid binding;GO:0001071//nucleic acid binding transcription factor activity	GO:0009648//photoperiodism;GO:0000160//phosphorelay signal transduction system;GO:0006351//transcription, DNA-templated	gi|15222622|ref|NP_173927.1|/0/AP2/ERF and B3 domain-containing transcription repressor TEM1 [Arabidopsis thaliana]
AT5G18150	318	64.9433	25.4933	-1.34906	Down	0.800064	K07442|1|1e-13|75.5|aly:ARALYDRAFT_325929|tRNA (adenine57-N1/adenine58-N1)-methyltransferase [EC:2.1.1.219 2.1.1.220]	-	-	-	gi|15238748|ref|NP_197316.1|/6.52932e-34/Methyltransferase-related protein [Arabidopsis thaliana]
AT4G39090	1927	243.723	95.53	-1.35122	Down	0.814753	K01373|1|7e-92|338|ath:AT4G39090|cathepsin F [EC:3.4.22.41]	GO:0043231//intracellular membrane-bounded organelle	GO:0004175//endopeptidase activity	GO:0009414//response to water deprivation;GO:0019538//protein metabolic process;GO:0006952//defense response;GO:0006970//response to osmotic stress	gi|18420375|ref|NP_568052.1|/4.03484e-91/cysteine proteinase RD19a [Arabidopsis thaliana]
AT1G21310	1774	233.313	91.3267	-1.35316	Down	0.814554	-	-	-	-	gi|147857446|emb|CAN78649.1|/3.49612e-09/hypothetical protein VITISV_036363 [Vitis vinifera]
AT4G23170	1065	145.653	56.9433	-1.35494	Down	0.810978	K04730|1|1e-36|154|egr:104420339|interleukin-1 receptor-associated kinase 1 [EC:2.7.11.1];K04733|2|2e-21|103|mtr:MTR_083s0014|interleukin-1 receptor-associated kinase 4 [EC:2.7.11.1];K16911|5|1e-19|97.8|egr:104447477|ATP-dependent RNA helicase DDX21 [EC:3.6.4.13]	GO:0005576//extracellular region;GO:0016020//membrane	GO:0004672//protein kinase activity;GO:0032559	GO:0006464//cellular protein modification process;GO:0010033//response to organic substance;GO:0008219//cell death	gi|15236416|ref|NP_194048.1|/6.21035e-124/cysteine-rich receptor-like protein kinase 9 [Arabidopsis thaliana]
AT1G42990	1612	180.027	70.2867	-1.35689	Down	0.814232	-	GO:0043231//intracellular membrane-bounded organelle;GO:0031090//organelle membrane	GO:0001071//nucleic acid binding transcription factor activity;GO:0003677//DNA binding;GO:0005515//protein binding	GO:0009743//response to carbohydrate;GO:0006351//transcription, DNA-templated;GO:0006984//ER-nucleus signaling pathway	gi|15217559|ref|NP_174998.1|/2.49592e-67/bZIP transcription factor 60 [Arabidopsis thaliana]
AT2G23320	1440	148.39	57.5167	-1.36734	Down	0.813579	K13425|1|7e-14|79.3|egu:105047514|WRKY transcription factor 22;K13424|2|1e-13|78.6|cmo:103486251|WRKY transcription factor 33	GO:0043231//intracellular membrane-bounded organelle;GO:0043231//intracellular membrane-bounded organelle	GO:0005515//protein binding;GO:0005515//protein binding	GO:0006351//transcription, DNA-templated;GO:0009743//response to carbohydrate;GO:0006351//transcription, DNA-templated;GO:0009743//response to carbohydrate	gi|42570895|ref|NP_973521.1|/3.90077e-85/WRKY DNA-binding protein 15 [Arabidopsis thaliana]
AT3G44260	1040	669.213	257.47	-1.37806	Down	0.821998	K12581|1|2e-152|539|ath:AT3G44260|CCR4-NOT transcription complex subunit 7/8	GO:0043231//intracellular membrane-bounded organelle	GO:0005488;GO:0004518//nuclease activity	GO:0006950//response to stress;GO:0016070//RNA metabolic process	gi|75335618|sp|Q9LXM2.1|CAF1I_ARATH/8.86461e-152/RecName: Full=Probable CCR4-associated factor 1 homolog 9 [Arabidopsis thaliana]
AT1G32920	496	473.793	182.08	-1.37969	Down	0.821108	-	-	-	GO:0006950//response to stress	gi|18398649|ref|NP_564411.1|/7.13802e-22/uncharacterized protein [Arabidopsis thaliana]
AT1G68840	1410	589.92	225.663	-1.38635	Down	0.82308	K09287|1|0.0|645|ath:AT1G68840|RAV-like factor	GO:0009536//plastid;GO:0009536//plastid	GO:0003676//nucleic acid binding;GO:0001071//nucleic acid binding transcription factor activity;GO:0003676//nucleic acid binding;GO:0001071//nucleic acid binding transcription factor activity	GO:0009648//photoperiodism;GO:0000160//phosphorelay signal transduction system;GO:0006351//transcription, DNA-templated;GO:0009648//photoperiodism;GO:0000160//phosphorelay signal transduction system;GO:0006351//transcription, DNA-templated	gi|18409138|ref|NP_564947.1|/0/AP2-EREBP family, RAVE subfamily protein RAV2 [Arabidopsis thaliana]
AT3G11650	892	52.92	20.2267	-1.38755	Down	0.800893	K08488|1|6e-33|141|ath:AT1G32270|syntaxin 7	GO:0031090//organelle membrane;GO:0009536//plastid	-	GO:0006952//defense response;GO:0002252;GO:0051707//response to other organism	gi|18399306|ref|NP_566395.1|/1.20729e-103/NDR1/HIN1-Like protein 2 [Arabidopsis thaliana]
AT3G22550	1809	92.9	35.4233	-1.39098	Down	0.810755	-	-	-	-	gi|22331260|ref|NP_188894.2|/6.28776e-139/uncharacterized protein [Arabidopsis thaliana]
AT5G10930	1749	183.813	70.0567	-1.39165	Down	0.817793	K07198|1|0.0|833|aly:ARALYDRAFT_487924|5'-AMP-activated protein kinase, catalytic alpha subunit [EC:2.7.11.11]	-	GO:0004672//protein kinase activity;GO:0032559	GO:0006952//defense response;GO:0006464//cellular protein modification process;GO:0023052//signaling	gi|30683398|ref|NP_568241.2|/0/CBL-interacting protein kinase 5 [Arabidopsis thaliana]
AT5G07220	1712	84.88	32.2233	-1.39732	Down	0.810609	-	-	GO:0005488	GO:0006915//apoptotic process	gi|565460652|ref|XP_006288325.1|/2.72189e-129/hypothetical protein CARUB_v10001571mg [Capsella rubella]
AT1G31130	1495	117.153	44.19	-1.40661	Down	0.815928	-	-	-	-	gi|18397813|ref|NP_564374.1|/8.36799e-147/uncharacterized protein [Arabidopsis thaliana]
AT1G21000	1725	115.68	43.6167	-1.40719	Down	0.815812	-	-	-	-	gi|565495354|ref|XP_006305316.1|/2.29935e-87/hypothetical protein CARUB_v10009696mg [Capsella rubella]
AT4G22820	1287.35	49.64	18.7	-1.40846	Down	0.801523	K13523|1|8e-16|85.5|mtr:MTR_051s0004|lysophosphatidic acid acyltransferase / lysophosphatidylinositol acyltransferase [EC:2.3.1.51 2.3.1.-]	-	GO:0005488;GO:0005488	-	gi|15235819|ref|NP_194013.1|/9.61365e-66/A20/AN1-like zinc finger family protein [Arabidopsis thaliana]
AT5G06320	976	479.7	180.707	-1.40848	Down	0.824638	K08488|1|6e-24|112|ath:AT1G32270|syntaxin 7	GO:0031090//organelle membrane	-	GO:0051707//response to other organism;GO:0006952//defense response;GO:0002252	gi|15239999|ref|NP_196250.1|/2.15868e-96/NDR1/HIN1-Like protein 3 [Arabidopsis thaliana]
AT3G15353	746.42	9821.13	3695.44	-1.41014	Down	0.827493	-	-	-	-	-
AT1G07600	418	1139.63	428.597	-1.41087	Down	0.826388	-	-	-	-	gi|8778572|gb|AAF79580.1|AC022464_38/2.48026e-09/F22G5.2 [Arabidopsis thaliana]
AT1G02930	1173.44	143.3	53.5433	-1.42026	Down	0.819335	K00799|1|1e-97|257|ath:AT1G02930|glutathione S-transferase [EC:2.5.1.18]	GO:0043231//intracellular membrane-bounded organelle;GO:0030312//external encapsulating structure;GO:0043231//intracellular membrane-bounded organelle;GO:0030312//external encapsulating structure	GO:0046914//transition metal ion binding;GO:0042277//peptide binding;GO:0003824//catalytic activity;GO:0046914//transition metal ion binding;GO:0042277//peptide binding;GO:0003824//catalytic activity	GO:0006970//response to osmotic stress;GO:0050832//defense response to fungus;GO:0009404//toxin metabolic process;GO:0010038//response to metal ion;GO:0006970//response to osmotic stress;GO:0050832//defense response to fungus;GO:0009404//toxin metabolic process;GO:0010038//response to metal ion	gi|15218640|ref|NP_171792.1|/6.70368e-97/glutathione S-transferase F6 [Arabidopsis thaliana]
AT5G58650	519	199.4	74.43	-1.42171	Down	0.822044	-	GO:0044464	-	GO:0008283//cell proliferation	gi|8843786|dbj|BAA97334.1|/6.17127e-22/unnamed protein product [Arabidopsis thaliana]
AT3G60420	1369.68	65.8233	24.5633	-1.42209	Down	0.808913	K00344|1|2e-13|77.8|bdi:100839175|NADPH2:quinone reductase [EC:1.6.5.5]	-	-	-	gi|334186152|ref|NP_001190142.1|/4.2309e-71/phosphoglycerate mutase family protein [Arabidopsis thaliana]
AT4G16190	1639	311.22	115.853	-1.42564	Down	0.82562	K01373|1|0.0|404|ath:AT4G16190|cathepsin F [EC:3.4.22.41]	GO:0043231//intracellular membrane-bounded organelle	GO:0004175//endopeptidase activity	GO:0019538//protein metabolic process	gi|18414611|ref|NP_567489.1|/0/papain family cysteine protease [Arabidopsis thaliana]
AT1G07590	2869	954.217	354.79	-1.42735	Down	0.828798	K17710|1|2e-17|92.0|ppp:PHYPADRAFT_110446|pentatricopeptide repeat domain-containing protein 1	-	-	GO:0010038//response to metal ion	gi|8778536|gb|AAF79544.1|AC022464_2/0/F22G5.3 [Arabidopsis thaliana]
AT2G37970	872	451.977	168.01	-1.4277	Down	0.827002	-	GO:0016020//membrane;GO:0043231//intracellular membrane-bounded organelle	-	GO:0007165//signal transduction	gi|30687330|ref|NP_565876.2|/3.58827e-113/heam-binding protein 2 [Arabidopsis thaliana]
AT5G18310	1443	52.3133	19.4233	-1.42939	Down	0.805575	-	GO:0016020//membrane;GO:0016020//membrane	-	-	gi|30686758|ref|NP_850843.1|/1.65906e-65/uncharacterized protein [Arabidopsis thaliana]
AT5G47120	1920	78.4533	29.03	-1.43429	Down	0.813073	-	GO:0031224//intrinsic component of membrane	-	-	gi|643732953|gb|KDP39942.1|/9.82443e-56/hypothetical protein JCGZ_03473 [Jatropha curcas]
AT1G80440	1465	327.497	121.12	-1.43504	Down	0.826741	K10443|1|3e-15|84.0|ppp:PHYPADRAFT_169940|kelch-like protein 2/3	-	-	-	gi|18412854|ref|NP_565238.1|/0/F-box/kelch-repeat protein [Arabidopsis thaliana]
AT5G09220	2803	97.7433	36.1433	-1.43527	Down	0.817278	K14209|1|3e-54|214|egr:104451767|solute carrier family 36 (proton-coupled amino acid transporter)	GO:0016021//integral component of membrane	GO:0005275//amine transmembrane transporter activity	GO:0006865//amino acid transport	gi|413916310|gb|AFW56242.1|/1.82565e-149/hypothetical protein ZEAMMB73_107595, partial [Zea mays]
AT2G17040	1148	74.2933	27.4133	-1.43835	Down	0.813019	-	-	GO:0003676//nucleic acid binding;GO:0001071//nucleic acid binding transcription factor activity	GO:0009887//organ morphogenesis;GO:0008361//regulation of cell size;GO:0003006//developmental process involved in reproduction;GO:0009743//response to carbohydrate	gi|145360022|ref|NP_565404.2|/3.71138e-149/NAC transcription factor family protein NAC036 [Arabidopsis thaliana]
AT3G15780	1132	48.38	17.79	-1.44334	Down	0.804477	-	-	-	-	gi|15232692|ref|NP_188199.1|/3.3535e-14/uncharacterized protein [Arabidopsis thaliana]
AT1G18210	861.35	321.42	117.977	-1.44596	Down	0.827647	K13448|1|2e-84|314|ath:AT1G18210|calcium-binding protein CML	GO:0016020//membrane;GO:0043231//intracellular membrane-bounded organelle;GO:0016020//membrane;GO:0043231//intracellular membrane-bounded organelle	GO:0046872//metal ion binding;GO:0046872//metal ion binding	-	gi|75334873|sp|Q9LE22.1|CML27_ARATH/1.2616e-83/RecName: Full=Probable calcium-binding protein CML27; AltName: Full=Calmodulin-like protein 27 [Arabidopsis thaliana]
AT3G21150	904	179.297	65.7967	-1.44626	Down	0.824316	-	-	GO:0005488;GO:0001071//nucleic acid binding transcription factor activity	GO:0006351//transcription, DNA-templated;GO:0009743//response to carbohydrate	gi|15232482|ref|NP_188752.1|/1.5545e-98/EMF1-interacting protein 6 [Arabidopsis thaliana]
AT3G26510	1553.14	154.157	56.5433	-1.44697	Down	0.823019	K04422|1|9e-06|48.9|tcc:TCM_038016|mitogen-activated protein kinase kinase kinase 13 [EC:2.7.11.25]	-	GO:0005488;GO:0005488;GO:0005488;GO:0005488;GO:0005488	-	gi|79313627|ref|NP_001030772.1|/2.5291e-90/PB1_UP2 domain-containing protein [Arabidopsis thaliana]
AT3G25600	714	82.1933	30.1167	-1.44846	Down	0.815866	K13448|1|4e-84|311|ath:AT3G25600|calcium-binding protein CML	-	GO:0046872//metal ion binding;GO:0016628//oxidoreductase activity, acting on the CH-CH group of donors, NAD or NADP as acceptor	GO:0008152//metabolic process	gi|332278174|sp|Q9LI84.2|CML16_ARATH/2.06601e-83/RecName: Full=Probable calcium-binding protein CML16; AltName: Full=Calmodulin-like protein 16 [Arabidopsis thaliana]
AT1G13390	1125	47.3667	17.3433	-1.44949	Down	0.804899	-	-	-	-	gi|15222278|ref|NP_172796.1|/1.1006e-48/uncharacterized protein [Arabidopsis thaliana]
AT3G16530	1094	162.397	59.4333	-1.45018	Down	0.823525	K04730|1|5e-27|122|rcu:RCOM_0733220|interleukin-1 receptor-associated kinase 1 [EC:2.7.11.1]	GO:0005618//cell wall;GO:0005576//extracellular region;GO:0009536//plastid	GO:0030246//carbohydrate binding	GO:0050832//defense response to fungus;GO:0009743//response to carbohydrate	gi|15228229|ref|NP_188274.1|/2.08255e-130/legume lectin-like protein [Arabidopsis thaliana]
AT1G24148	1213.62	47.3467	17.21	-1.46002	Down	0.806035	-	-	-	-	gi|334182810|ref|NP_001185077.1|/4.20133e-51/uncharacterized protein [Arabidopsis thaliana]
AT4G19200	1847	703.507	255.403	-1.46179	Down	0.831208	-	-	-	-	gi|297788769|ref|XP_002862431.1|/2.3e-19/expressed protein [Arabidopsis lyrata subsp. lyrata]
AT5G44060	901	43.42	15.7533	-1.4627	Down	0.803863	-	-	-	-	gi|15240082|ref|NP_199219.1|/1.98018e-69/uncharacterized protein [Arabidopsis thaliana]
AT4G27654	482	53.5867	19.3567	-1.46904	Down	0.810325	-	GO:0044464	-	-	gi|674935938|emb|CDX97395.1|/1.77349e-27/BnaC08g12600D [Brassica napus]
AT3G52480	909	52.1733	18.8433	-1.46926	Down	0.809673	-	GO:0044464	-	-	gi|15231230|ref|NP_190816.1|/3.88264e-89/uncharacterized protein [Arabidopsis thaliana]
AT1G08650	1545	96.8833	34.9467	-1.47109	Down	0.820386	K04515|1|3e-91|336|cic:CICLE_v10020693mg|calcium/calmodulin-dependent protein kinase (CaM kinase) II [EC:2.7.11.17];K08794|3|3e-84|313|pxb:103934455|calcium/calmodulin-dependent protein kinase I [EC:2.7.11.17]	-	GO:0004672//protein kinase activity;GO:0032559;GO:0004672//protein kinase activity;GO:0032559	GO:0006464//cellular protein modification process;GO:0009267//cellular response to starvation;GO:0006464//cellular protein modification process;GO:0009267//cellular response to starvation	gi|9802556|gb|AAF99758.1|AC003981_8/5.28817e-152/F22O13.13 [Arabidopsis thaliana]
AT4G36900	1024	57.6567	20.7833	-1.47206	Down	0.811753	K09286|1|3e-66|252|ath:AT4G36900|EREBP-like factor	-	GO:0003676//nucleic acid binding;GO:0001071//nucleic acid binding transcription factor activity	GO:0006351//transcription, DNA-templated	gi|2281645|gb|AAC49776.1|/5.93027e-76/AP2 domain containing protein RAP2.10 [Arabidopsis thaliana]
AT2G43060	898	70.6167	25.42	-1.47404	Down	0.815306	-	-	GO:0001071//nucleic acid binding transcription factor activity	-	gi|15224208|ref|NP_181834.1|/6.0977e-63/ILI1 binding bHLH 1 protein [Arabidopsis thaliana]
AT1G21050	904	115.873	41.6733	-1.47535	Down	0.823357	-	-	-	-	gi|18394943|ref|NP_564130.1|/2.10836e-103/uncharacterized protein [Arabidopsis thaliana]
AT3G15760	921	62.91	22.6167	-1.4759	Down	0.814232	-	-	-	-	gi|18400890|ref|NP_566525.1|/1.20441e-61/uncharacterized protein [Arabidopsis thaliana]
AT1G71130	743	51.7933	18.5433	-1.48187	Down	0.810402	K13434|1|2e-19|96.7|fve:101291611|pathogenesis-related genes transcriptional activator PTI6	GO:0043231//intracellular membrane-bounded organelle	GO:0003676//nucleic acid binding;GO:0001071//nucleic acid binding transcription factor activity	GO:0006351//transcription, DNA-templated	gi|18409769|ref|NP_565012.1|/9.0548e-77/ethylene-responsive transcription factor ERF070 [Arabidopsis thaliana]
AT1G65520	962	48.14	17.2067	-1.48427	Down	0.808552	K18880|1|4e-49|195|eus:EUTSA_v10026117mg|very-long-chain (3R)-3-hydroxyacyl-CoA dehydratase [EC:4.2.1.134]	GO:0042579//microbody	GO:0016856;GO:0016863//intramolecular oxidoreductase activity, transposing C=C bonds	GO:0006631//fatty acid metabolic process	gi|15218713|ref|NP_176730.1|/7.1623e-129/delta(3), delta(2)-enoyl CoA isomerase 1 [Arabidopsis thaliana]
AT5G56980	1663	155.103	55.4367	-1.48432	Down	0.826081	-	GO:0044464	-	-	gi|18423922|ref|NP_568845.1|/7.30979e-179/uncharacterized protein [Arabidopsis thaliana]
AT3G54680	1692	43.75	15.6267	-1.48527	Down	0.807409	-	-	-	-	gi|7258372|emb|CAB77588.1|/2.15704e-103/putative protein [Arabidopsis thaliana]
AT1G27330	1106	53.6967	19.1667	-1.48623	Down	0.812574	-	-	-	-	gi|9802529|gb|AAF99731.1|AC004557_10/1.54146e-22/F17L21.12 [Arabidopsis thaliana]
AT3G08690	1633	38.05	13.5733	-1.48712	Down	0.803226	K06689|1|3e-62|101|aly:ARALYDRAFT_478172|ubiquitin-conjugating enzyme E2 D/E [EC:2.3.2.23]	-	GO:0019787//ubiquitin-like protein transferase activity;GO:0032559;GO:0019787//ubiquitin-like protein transferase activity;GO:0032559	GO:0019941//modification-dependent protein catabolic process;GO:0032446//protein modification by small protein conjugation;GO:0019941//modification-dependent protein catabolic process;GO:0032446//protein modification by small protein conjugation	gi|18398206|ref|NP_566331.1|/1.97995e-61/ubiquitin-conjugating enzyme 11 [Arabidopsis thaliana]
AT3G20100	1907	112.13	39.99	-1.48746	Down	0.824431	K00517|1|0.0|386|aly:ARALYDRAFT_493358|	GO:0043231//intracellular membrane-bounded organelle	GO:0005506//iron ion binding;GO:0016627//oxidoreductase activity, acting on the CH-CH group of donors	GO:0010683;GO:0048513//animal organ development	gi|15231049|ref|NP_188645.1|/0/cytochrome P450, family 705, subfamily A, polypeptide 19 [Arabidopsis thaliana]
AT3G02910	1108	42.7533	15.18	-1.49387	Down	0.806856	-	-	-	GO:0009628//response to abiotic stimulus	gi|18396380|ref|NP_566187.1|/8.37531e-95/AIG2-like (avirulence induced gene) family protein [Arabidopsis thaliana]
AT4G11300	1391	47.2733	16.7667	-1.49543	Down	0.810417	-	-	-	-	gi|15237130|ref|NP_192869.1|/4.75794e-157/uncharacterized protein [Arabidopsis thaliana]
AT4G29110	901	33.98	12.03	-1.49805	Down	0.800755	-	GO:0043231//intracellular membrane-bounded organelle	-	GO:0009743//response to carbohydrate	gi|15233454|ref|NP_194640.1|/1.3633e-70/uncharacterized protein [Arabidopsis thaliana]
AT2G14560	873.63	1369.33	484.253	-1.49964	Down	0.836441	-	GO:0009536//plastid;GO:0009536//plastid	-	GO:0006952//defense response;GO:0010033//response to organic substance;GO:0006952//defense response;GO:0010033//response to organic substance	gi|42570765|ref|NP_973456.1|/1.2816e-93/protein LURP1 [Arabidopsis thaliana]
AT2G39980	2284	62.9367	22.2067	-1.50291	Down	0.816779	K13065|1|8e-37|156|smo:SELMODRAFT_450132|shikimate O-hydroxycinnamoyltransferase [EC:2.3.1.133]	-	GO:0016747//transferase activity, transferring acyl groups other than amino-acyl groups	GO:0009628//response to abiotic stimulus	gi|116830503|gb|ABK28209.1|/0/unknown [Arabidopsis thaliana]
AT1G22190	1507	404.377	142.363	-1.50612	Down	0.834945	K09286|1|1e-83|311|crb:CARUB_v10009949mg|EREBP-like factor	GO:0043231//intracellular membrane-bounded organelle	GO:0003676//nucleic acid binding;GO:0001071//nucleic acid binding transcription factor activity	GO:0006970//response to osmotic stress;GO:0050794//regulation of cellular process;GO:0006351//transcription, DNA-templated;GO:0051716//cellular response to stimulus	gi|15219839|ref|NP_173638.1|/6.76589e-112/ethylene-responsive transcription factor RAP2.4 [Arabidopsis thaliana]
AT2G44290	1051	206.9	72.5933	-1.51102	Down	0.831837	-	GO:0031224//intrinsic component of membrane	GO:0016787//hydrolase activity;GO:0005488	GO:0051234//establishment of localization;GO:0010876//lipid localization	gi|15224862|ref|NP_181958.1|/3.09073e-51/bifunctional inhibitor/lipid-transfer protein/seed storage 2S albumin superfamily protein [Arabidopsis thaliana]
AT5G52050	1782	43.1067	15.1233	-1.51113	Down	0.809205	K03327|1|0.0|860|ath:AT5G52050|multidrug resistance protein, MATE family	GO:0044464	GO:0015291//secondary active transmembrane transporter activity	GO:0015893//drug transport	gi|15242265|ref|NP_200018.1|/0/MATE efflux family protein [Arabidopsis thaliana]
AT5G04760	1258	59.5767	20.8933	-1.5117	Down	0.81671	K08869|1|4e-19|96.7|cre:CHLREDRAFT_165812|aarF domain-containing kinase;K17613|2|1e-09|65.1|mpp:MICPUCDRAFT_55883|calcineurin-binding protein cabin-1;K01184|3|3e-09|63.9|obr:102702858|polygalacturonase [EC:3.2.1.15]	GO:0043231//intracellular membrane-bounded organelle	GO:0003676//nucleic acid binding;GO:0001071//nucleic acid binding transcription factor activity	GO:0006351//transcription, DNA-templated	gi|15238311|ref|NP_196096.1|/4.88476e-57/duplicated SANT DNA-binding domain-containing protein [Arabidopsis thaliana]
AT3G05200	1749	81.2167	28.4733	-1.51216	Down	0.822159	K10664|1|0.0|714|ath:AT3G05200|E3 ubiquitin-protein ligase ATL6/9/15/31/42/55 [EC:2.3.2.27]	GO:0016020//membrane	GO:0046914//transition metal ion binding;GO:0019787//ubiquitin-like protein transferase activity	GO:0009725//response to hormone;GO:0009743//response to carbohydrate;GO:0031669//cellular response to nutrient levels;GO:0032446//protein modification by small protein conjugation	gi|19347753|gb|AAL86301.1|/0/putative RING-H2 zinc finger protein ATL6 [Arabidopsis thaliana]
AT1G64710	1901.26	80.88	28.2667	-1.51668	Down	0.823188	K00001|1|8e-180|358|aly:ARALYDRAFT_314969|alcohol dehydrogenase [EC:1.1.1.1]	-	GO:0003824//catalytic activity;GO:0046914//transition metal ion binding;GO:0003824//catalytic activity;GO:0046914//transition metal ion binding	GO:0008152//metabolic process;GO:0008152//metabolic process	gi|5042408|gb|AAD38247.1|AC006193_3/0/very similar to alcohol dehydrogenase [Arabidopsis thaliana]
AT5G52750	882	76.4533	26.6567	-1.52008	Down	0.822213	-	-	-	-	gi|15237246|ref|NP_200087.1|/1.65483e-34/heavy metal transport/detoxification domain-containing protein [Arabidopsis thaliana]
AT2G05380	1222	1627.31	566.627	-1.52202	Down	0.83869	-	-	-	-	gi|18396043|ref|NP_565325.1|/5.98902e-12/glycine-rich protein 3 short isoform [Arabidopsis thaliana]
AT5G64660	1540	31.5733	10.9767	-1.52427	Down	0.800671	K08332|1|7e-17|89.4|smo:SELMODRAFT_61948|vacuolar protein 8;K01876|3|7e-15|82.8|egr:104440434|aspartyl-tRNA synthetase [EC:6.1.1.12];K10260|5|7e-12|72.8|cre:CHLREDRAFT_205525|F-box and WD-40 domain protein 7	GO:0043234//protein complex	GO:0019787//ubiquitin-like protein transferase activity	GO:0009743//response to carbohydrate;GO:0032446//protein modification by small protein conjugation	gi|75309180|sp|Q9FLF4.1|PUB27_ARATH/0/RecName: Full=U-box domain-containing protein 27; AltName: Full=Plant U-box protein 27 [Arabidopsis thaliana]
AT1G67865	449	14798.5	5135.57	-1.52686	Down	0.840355	-	-	-	GO:0006952//defense response	gi|18408883|ref|NP_564911.1|/7.16179e-25/uncharacterized protein [Arabidopsis thaliana]
AT2G38790	1076	49.7	17.09	-1.54009	Down	0.816112	-	-	-	-	gi|30687635|ref|NP_181413.2|/7.30043e-88/uncharacterized protein [Arabidopsis thaliana]
AT3G16720	1390	140.92	48.3867	-1.54219	Down	0.831783	K19041|1|3e-40|166|pvu:PHAVU_009G250400g|E3 ubiquitin-protein ligase RNF38/44 [EC:2.3.2.27];K19038|2|4e-22|106|pop:POPTR_0267s00200g|E3 ubiquitin-protein ligase ATL41 [EC:2.3.2.27];K16286|3|1e-21|104|dosa:Os02t0561800-01|E3 ubiquitin-protein ligase EL5 [EC:2.3.2.27]	-	GO:0046914//transition metal ion binding	GO:0009743//response to carbohydrate;GO:0006950//response to stress	gi|15228302|ref|NP_188294.1|/1.43924e-137/RING-H2 finger protein ATL2 [Arabidopsis thaliana]
AT1G62422	895	121.53	41.71	-1.54285	Down	0.830463	-	-	-	-	gi|145326100|ref|NP_001077759.1|/7.3851e-93/uncharacterized protein [Arabidopsis thaliana]
AT3G52400	1508	217.63	74.6833	-1.54302	Down	0.835198	K08486|1|1e-103|377|ath:AT3G52400|syntaxin 1B/2/3	GO:0016020//membrane	GO:0005515//protein binding	GO:0009626//plant-type hypersensitive response;GO:0010185;GO:0006605//protein targeting;GO:0007165//signal transduction	gi|15231205|ref|NP_190808.1|/7.49794e-103/syntaxin-122 [Arabidopsis thaliana]
AT1G49032	738	55.0033	18.8467	-1.54521	Down	0.819304	-	GO:0044464	-	-	gi|186489665|ref|NP_001117457.1|/1.44145e-26/uncharacterized protein [Arabidopsis thaliana]
AT5G60460	499	174.4	59.7567	-1.54523	Down	0.834676	K09481|1|1e-22|105|ath:AT5G60460|protein transport protein SEC61 subunit beta	GO:0016020//membrane	-	GO:0006810//transport	gi|15239337|ref|NP_200854.1|/5.58684e-22/protein transport protein SEC61 subunit beta [Arabidopsis thaliana]
AT5G37600	2506	62.7133	21.4033	-1.55094	Down	0.821845	K01915|1|9e-165|149|ath:AT5G37600|glutamine synthetase [EC:6.3.1.2]	GO:0005840//ribosome;GO:0030312//external encapsulating structure;GO:0016020//membrane	GO:0046914//transition metal ion binding;GO:0016211;GO:0032559	GO:0006541//glutamine metabolic process;GO:0042126//nitrate metabolic process	gi|228454|prf||1804333B/5.32206e-164/Gln synthetase
AT1G24580	645	29.7067	10.1033	-1.55596	Down	0.802728	K16285|1|4e-49|194|aly:ARALYDRAFT_890213|RING/U-box domain-containing protein [EC:2.3.2.27]	GO:0044464	GO:0046914//transition metal ion binding	-	gi|9743343|gb|AAF97967.1|AC000103_17/8.04881e-54/F21J9.24 [Arabidopsis thaliana]
AT1G71100	1040	84.9133	28.8733	-1.55625	Down	0.828023	K01807|1|2e-146|518|ath:AT1G71100|ribose 5-phosphate isomerase A [EC:5.3.1.6]	GO:0044424	GO:0016861//intramolecular oxidoreductase activity, interconverting aldoses and ketoses	GO:0006098//pentose-phosphate shunt;GO:0009628//response to abiotic stimulus;GO:0009250//glucan biosynthetic process;GO:0046108//uridine metabolic process	gi|15223936|ref|NP_177266.1|/1.23983e-145/ribose 5-phosphate isomerase A [Arabidopsis thaliana]
AT5G02020	2042	33.3767	11.2967	-1.56294	Down	0.806711	-	-	-	-	gi|30679498|ref|NP_850752.1|/4.36867e-37/uncharacterized protein [Arabidopsis thaliana]
AT2G01180	1835.43	54.8567	18.4367	-1.57309	Down	0.821668	K18693|1|4e-98|359|mus:103984677|diacylglycerol diphosphate phosphatase / phosphatidate phosphatase [EC:3.1.3.81 3.1.3.4];K01080|5|8e-17|89.4|cvr:CHLNCDRAFT_145559|phosphatidate phosphatase [EC:3.1.3.4]	GO:0043231//intracellular membrane-bounded organelle;GO:0016021//integral component of membrane;GO:0043231//intracellular membrane-bounded organelle;GO:0016021//integral component of membrane	GO:0005488;GO:0016628//oxidoreductase activity, acting on the CH-CH group of donors, NAD or NADP as acceptor;GO:0001071//nucleic acid binding transcription factor activity;GO:0016791//phosphatase activity;GO:0005488;GO:0016628//oxidoreductase activity, acting on the CH-CH group of donors, NAD or NADP as acceptor;GO:0001071//nucleic acid binding transcription factor activity;GO:0016791//phosphatas…	GO:0009725//response to hormone;GO:0009718//anthocyanin-containing compound biosynthetic process;GO:0006801//superoxide metabolic process;GO:0019637//organophosphate metabolic process;GO:0006970//response to osmotic stress;GO:0006351//transcription, DNA-templated;GO:0010182//sugar mediated signaling pathway;GO:0009725//response to hormone;GO:0009718//anthocyanin-containing compound biosynthetic p…	gi|18379166|ref|NP_565255.1|/1.57272e-176/lipid phosphate phosphatase 1 [Arabidopsis thaliana]
AT5G42440	1271	28.6933	9.64	-1.57361	Down	0.802812	K04730|1|6e-174|610|aly:ARALYDRAFT_917530|interleukin-1 receptor-associated kinase 1 [EC:2.7.11.1];K04733|3|1e-111|404|cic:CICLE_v10001538mg|interleukin-1 receptor-associated kinase 4 [EC:2.7.11.1]	GO:0044464	GO:0004871//signal transducer activity;GO:0004672//protein kinase activity;GO:0032559	GO:0006464//cellular protein modification process	gi|15238960|ref|NP_199059.1|/0/protein kinase family protein [Arabidopsis thaliana]
AT5G39050	1480	30.8933	10.3567	-1.57674	Down	0.812129	K14329|1|9e-89|328|ath:AT5G61160|agmatine coumaroyltransferase [EC:2.3.1.64 2.3.1.-];K13264|3|1e-71|271|cam:101510753|isoflavone 7-O-glucoside-6''-O-malonyltransferase [EC:2.3.1.115]	-	GO:0016746//transferase activity, transferring acyl groups	-	gi|240256381|ref|NP_568561.4|/0/phenolic glucoside malonyltransferase 1 [Arabidopsis thaliana]
AT1G10140	747	32.8567	11	-1.57868	Down	0.814124	-	GO:0016020//membrane	-	-	gi|18391115|ref|NP_563861.1|/3.64531e-49/uncharacterized protein [Arabidopsis thaliana]
AT3G19580	1068	44.6333	14.8933	-1.58345	Down	0.823441	-	GO:0043231//intracellular membrane-bounded organelle;GO:0043231//intracellular membrane-bounded organelle	GO:0046914//transition metal ion binding;GO:0003676//nucleic acid binding;GO:0001071//nucleic acid binding transcription factor activity;GO:0046914//transition metal ion binding;GO:0003676//nucleic acid binding;GO:0001071//nucleic acid binding transcription factor activity	GO:0009725//response to hormone;GO:0006972//hyperosmotic response;GO:0003006//developmental process involved in reproduction;GO:0009743//response to carbohydrate;GO:0009725//response to hormone;GO:0006972//hyperosmotic response;GO:0003006//developmental process involved in reproduction;GO:0009743//response to carbohydrate	gi|15230889|ref|NP_188592.1|/1.13446e-122/zinc-finger protein 2 [Arabidopsis thaliana]
AT4G30460	823	137.297	45.7433	-1.58566	Down	0.84242	-	-	-	-	-
AT5G44005	656	34.5433	11.5	-1.58677	Down	0.816733	-	GO:0016020//membrane	-	-	gi|42573569|ref|NP_974881.1|/2.2236e-38/uncharacterized protein [Arabidopsis thaliana]
AT1G46768	836	85.6567	28.4667	-1.58929	Down	0.836956	K09286|1|3e-83|308|ath:AT1G46768|EREBP-like factor	GO:0043231//intracellular membrane-bounded organelle	GO:0003676//nucleic acid binding;GO:0001071//nucleic acid binding transcription factor activity	GO:0006351//transcription, DNA-templated;GO:0006950//response to stress	gi|18401592|ref|NP_564496.1|/1.79602e-82/ethylene-responsive transcription factor RAP2-1 [Arabidopsis thaliana]
AT5G45380	4771	27.4967	9.1	-1.59532	Down	0.810486	-	GO:0031224//intrinsic component of membrane	GO:0015081//sodium ion transmembrane transporter activity	GO:0030001//metal ion transport;GO:0009267//cellular response to starvation	gi|334188207|ref|NP_199351.2|/3.39985e-108/urea-proton symporter DUR3 [Arabidopsis thaliana]
AT5G10380	1179	148.103	48.92	-1.59811	Down	0.844738	K10664|1|3e-147|521|ath:AT5G10380|E3 ubiquitin-protein ligase ATL6/9/15/31/42/55 [EC:2.3.2.27]	GO:0016020//membrane	GO:0046872//metal ion binding;GO:0019787//ubiquitin-like protein transferase activity	GO:0016567//protein ubiquitination;GO:0009743//response to carbohydrate;GO:0051707//response to other organism;GO:0012501//programmed cell death	gi|15238146|ref|NP_196600.1|/1.76429e-146/E3 ubiquitin-protein ligase RING1 [Arabidopsis thaliana]
AT2G01540	1371	32.76	10.8133	-1.59912	Down	0.816703	K12486|1|5e-18|65.5|pda:103724055|stromal membrane-associated protein	GO:0043231//intracellular membrane-bounded organelle;GO:0016020//membrane	-	-	gi|567143422|ref|XP_006395884.1|/5.89206e-71/hypothetical protein EUTSA_v10004998mg [Eutrema salsugineum]
AT5G41400	801	109.08	35.94	-1.60172	Down	0.841829	K16281|1|5e-91|334|ath:AT5G41400|RING-H2 zinc finger protein RHA1	GO:0044464	GO:0046914//transition metal ion binding	GO:0009725//response to hormone	gi|15238072|ref|NP_198956.1|/2.8323e-90/RING/U-box superfamily protein [Arabidopsis thaliana]
AT2G38870	900	51.4367	16.9167	-1.60435	Down	0.829703	-	GO:0030312//external encapsulating structure	GO:0004866//endopeptidase inhibitor activity	GO:0006952//defense response	gi|18404883|ref|NP_030435.1|/4.46283e-29/PR-6 proteinase inhibitor family protein [Arabidopsis thaliana]
AT1G10690	641	33.31	10.9333	-1.60722	Down	0.818499	-	-	-	-	gi|15220190|ref|NP_172539.1|/1.04181e-45/uncharacterized protein [Arabidopsis thaliana]
AT1G33760	721	42.2467	13.86	-1.60791	Down	0.825966	K09286|1|2e-21|102|mdm:103411651|EREBP-like factor	GO:0043231//intracellular membrane-bounded organelle	GO:0003676//nucleic acid binding;GO:0001071//nucleic acid binding transcription factor activity	GO:0006351//transcription, DNA-templated	gi|15217641|ref|NP_174636.1|/2.8545e-96/ethylene-responsive transcription factor ERF022 [Arabidopsis thaliana]
AT1G21140	899	24.8067	8.12667	-1.60999	Down	0.807447	-	-	-	GO:0009723//response to ethylene;GO:0071241//cellular response to inorganic substance	gi|30687198|ref|NP_173538.2|/1.70865e-97/vacuolar iron transporter homolog 1 [Arabidopsis thaliana]
AT5G19150	5150	160.553	52.59	-1.61019	Down	0.846787	K17757|1|1e-109|123|eus:EUTSA_v10013830mg|ATP-dependent NAD(P)H-hydrate dehydratase [EC:4.2.1.93]	-	-	-	gi|567175580|ref|XP_006400473.1|/7.62814e-109/hypothetical protein EUTSA_v10013830mg [Eutrema salsugineum]
AT1G14200	817	321.033	104.87	-1.61412	Down	0.850846	K11982|1|2e-18|93.6|bdi:100833984|E3 ubiquitin-protein ligase RNF115/126 [EC:2.3.2.27]	-	GO:0046914//transition metal ion binding	-	gi|15223679|ref|NP_172872.1|/7.00007e-84/RING finger domain-containing protein [Arabidopsis thaliana]
AT5G19875	655	145.663	47.48	-1.61725	Down	0.846871	K00558|1|1e-09|63.5|mdm:103452459|DNA (cytosine-5)-methyltransferase 1 [EC:2.1.1.37]	GO:0044464	-	GO:0006950//response to stress	gi|18420057|ref|NP_568384.1|/1.16367e-47/uncharacterized protein [Arabidopsis thaliana]
AT5G67450	1157	46.2933	15.0867	-1.61753	Down	0.829412	-	GO:0043231//intracellular membrane-bounded organelle	GO:0003676//nucleic acid binding;GO:0046914//transition metal ion binding;GO:0001071//nucleic acid binding transcription factor activity	GO:0009743//response to carbohydrate;GO:0006972//hyperosmotic response	gi|15240742|ref|NP_201546.1|/1.05369e-103/zinc-finger protein 1 [Arabidopsis thaliana]
AT2G22470	683	21.3	6.93667	-1.61854	Down	0.80183	-	-	-	-	gi|18399983|ref|NP_565537.1|/4.00248e-09/arabinogalactan protein 2 [Arabidopsis thaliana]
AT1G07000	2132	78.4967	25.55	-1.61931	Down	0.839672	K07195|1|0.0|1123|ath:AT1G07000|exocyst complex component 7	GO:0043234//protein complex;GO:0043231//intracellular membrane-bounded organelle;GO:0031988//membrane-bounded vesicle;GO:0044444//cytoplasmic part;GO:0016020//membrane	-	GO:0006887//exocytosis	gi|15222266|ref|NP_172181.1|/0/exocyst subunit exo70 family protein B2 [Arabidopsis thaliana]
AT1G09070	1266	1891.81	615.297	-1.62042	Down	0.855497	K13412|1|8e-06|52.4|vcn:VOLCADRAFT_74309|calcium-dependent protein kinase [EC:2.7.11.1]	GO:0043231//intracellular membrane-bounded organelle	GO:0005488	GO:0006605//protein targeting	gi|18390977|ref|NP_563835.1|/1.56412e-95/protein SRC2 [Arabidopsis thaliana]
ATMG00050	396	32.6033	10.5467	-1.62823	Down	0.819888	-	GO:0043231//intracellular membrane-bounded organelle	-	-	gi|41017294|sp|P93277.1|M050_ARATH/8.58086e-71/RecName: Full=Uncharacterized mitochondrial protein AtMg00050; AltName: Full=ORF131 (mitochondrion) [Arabidopsis thaliana]
AT5G14550	3050	56.1733	18.1667	-1.62859	Down	0.834799	-	-	-	-	gi|42567851|ref|NP_196959.2|/3.56108e-99/core-2/I-branching beta-1,6-N-acetylglucosaminyltransferase family protein [Arabidopsis thaliana]
AT5G19140	2904.89	268.94	86.8467	-1.63074	Down	0.852082	-	-	-	-	gi|657396956|gb|KEH36789.1|/2.19831e-69/aluminum induced protein with YGL and LRDR motif protein [Medicago truncatula]
AT1G13360	940.16	400.35	129.133	-1.6324	Down	0.853686	-	-	-	-	gi|22329538|ref|NP_683304.1|/1.02051e-56/uncharacterized protein [Arabidopsis thaliana]
AT5G17350	837	150.783	48.19	-1.64567	Down	0.850041	-	-	-	-	gi|15237951|ref|NP_197237.1|/2.205e-88/uncharacterized protein [Arabidopsis thaliana]
AT1G15010	536	67.1233	21.2933	-1.65641	Down	0.840471	-	-	-	GO:0006952//defense response	gi|18394188|ref|NP_563962.1|/1.93716e-69/uncharacterized protein [Arabidopsis thaliana]
AT2G18660	999	33.0867	10.4533	-1.66229	Down	0.823172	-	GO:0030312//external encapsulating structure	-	-	gi|30680435|ref|NP_849979.1|/2.96235e-64/plant natriuretic peptide A [Arabidopsis thaliana]
AT2G27830	1258	213.23	67.1667	-1.66659	Down	0.853932	-	-	-	-	gi|18401542|ref|NP_565660.1|/6.95611e-104/uncharacterized protein [Arabidopsis thaliana]
AT2G23120	592	1557.59	490.56	-1.66681	Down	0.859381	-	GO:0016020//membrane	-	-	gi|18400173|ref|NP_565548.1|/5.31936e-19/Late embryogenesis abundant protein, group 6 [Arabidopsis thaliana]
AT5G44430	563	283.39	89.2367	-1.66708	Down	0.855497	-	GO:0030312//external encapsulating structure	-	GO:0009611//response to wounding;GO:0051707//response to other organism;GO:0009725//response to hormone	gi|15241497|ref|NP_199256.1|/2.43032e-31/defensin-like protein [Arabidopsis thaliana]
AT3G49780	698	180.35	56.7367	-1.66845	Down	0.852865	-	GO:0044421	-	GO:0032502//developmental process	gi|6723423|emb|CAB66916.1|/4.34697e-06/putative protein [Arabidopsis thaliana]
AT4G35750	1356	129.667	40.7833	-1.66876	Down	0.849987	K18470|1|1e-06|55.5|vcn:VOLCADRAFT_77960|Rho GTPase-activating protein 1	-	-	-	gi|567216872|ref|XP_006412065.1|/1.51746e-92/hypothetical protein EUTSA_v10026273mg [Eutrema salsugineum]
ATMG01080	504	31.4667	9.77	-1.68739	Down	0.823886	K02128|1|1e-25|115|ath:ArthMp094|F-type H+-transporting ATPase subunit c	GO:0031224//intrinsic component of membrane;GO:0033177//proton-transporting two-sector ATPase complex, proton-transporting domain;GO:0005740//mitochondrial envelope	GO:0015078//hydrogen ion transmembrane transporter activity;GO:0032559	GO:0006754//ATP biosynthetic process;GO:0015988//energy coupled proton transmembrane transport, against electrochemical gradient	gi|442803143|gb|AGC78878.1|/6.29664e-29/hypothetical protein (mitochondrion) [Vicia faba]
AT5G37540	1597	23.6233	7.33333	-1.68767	Down	0.812773	K01381|1|2e-21|104|smo:SELMODRAFT_13348|saccharopepsin [EC:3.4.23.25];K00924|3|1e-13|79.0|tcc:TCM_041550|	GO:0044464	GO:0004175//endopeptidase activity	GO:0019538//protein metabolic process	gi|18421660|ref|NP_568551.1|/0/aspartyl protease family protein [Arabidopsis thaliana]
AT1G35210	751	66.28	20.5167	-1.69178	Down	0.842589	-	GO:0009536//plastid	-	-	gi|28372862|gb|AAO39913.1|/2.37116e-64/At1g35210 [Arabidopsis thaliana]
AT5G13190	1589	79.71	24.5567	-1.69865	Down	0.846549	K19363|1|4e-24|86.7|bdi:100833299|lipopolysaccharide-induced tumor necrosis factor-alpha factor	-	-	-	gi|7529274|emb|CAB86626.1|/1.08097e-40/putative protein [Arabidopsis thaliana]
AT4G21930	827	29.2767	9.01667	-1.69909	Down	0.822343	-	-	-	-	gi|2894571|emb|CAA17160.1|/2.36783e-95/putative protein [Arabidopsis thaliana]
AT5G13200	1286	44.4767	13.6867	-1.70028	Down	0.835183	-	-	-	-	gi|15240044|ref|NP_196824.1|/1.12968e-149/GRAM domain family protein [Arabidopsis thaliana]
AT3G50740	1724	73.23	22.5233	-1.70101	Down	0.845382	K12356|1|0.0|976|ath:AT3G50740|coniferyl-alcohol glucosyltransferase [EC:2.4.1.111]	-	GO:0035251//UDP-glucosyltransferase activity	GO:0009698//phenylpropanoid metabolic process	gi|18409172|ref|NP_566938.1|/0/UDP-glucosyl transferase 72E1 [Arabidopsis thaliana]
AT1G27730	933	589.89	180.917	-1.70512	Down	0.861115	-	GO:0043231//intracellular membrane-bounded organelle	GO:0046914//transition metal ion binding;GO:0001071//nucleic acid binding transcription factor activity	GO:0009725//response to hormone;GO:0009642//response to light intensity;GO:0006970//response to osmotic stress;GO:0044237//cellular metabolic process;GO:0009743//response to carbohydrate;GO:0040007//growth	gi|6693033|gb|AAF24959.1|AC012375_22/1.78976e-121/T22C5.18 [Arabidopsis thaliana]
AT1G28370	972	48.3133	14.8133	-1.70553	Down	0.83803	K09286|1|8e-26|118|pper:PRUPE_ppa010982mg|EREBP-like factor	GO:0043231//intracellular membrane-bounded organelle	GO:0003676//nucleic acid binding;GO:0001071//nucleic acid binding transcription factor activity	GO:0006351//transcription, DNA-templated;GO:0000160//phosphorelay signal transduction system	gi|6560756|gb|AAF16756.1|AC010155_9/5.47114e-76/F3M18.20 [Arabidopsis thaliana]
AT4G39670	829	24.4667	7.47333	-1.71099	Down	0.815943	-	GO:0044424	GO:0005319//lipid transporter activity;GO:0008289//lipid binding	GO:0006869//lipid transport	gi|30692434|ref|NP_195677.2|/2.90068e-109/glycolipid transfer protein [Arabidopsis thaliana]
AT2G27310	1106	47.99	14.6233	-1.71446	Down	0.83793	-	-	-	-	gi|15225867|ref|NP_180299.1|/9.98432e-165/F-box protein [Arabidopsis thaliana]
AT4G14020	522	235.003	71.4867	-1.71694	Down	0.858245	-	-	-	-	gi|18414124|ref|NP_567419.1|/2.79839e-54/Rapid alkalinization factor (RALF) family protein [Arabidopsis thaliana]
AT4G36040	1104	936.94	283.67	-1.72374	Down	0.862673	K03686|1|3e-10|66.6|ppp:PHYPADRAFT_108109|molecular chaperone DnaJ;K09517|2|7e-10|65.5|csl:COCSUDRAFT_53121|DnaJ homolog subfamily B member 11	GO:0009536//plastid	GO:0005515//protein binding	GO:0044267//cellular protein metabolic process;GO:0050896//response to stimulus	gi|15233446|ref|NP_195328.1|/1.53051e-72/chaperone protein dnaJ 11 [Arabidopsis thaliana]
AT2G19810	1546	72.73	22.0133	-1.72417	Down	0.846579	K15172|1|7e-26|119|vcn:VOLCADRAFT_106802|transcription elongation factor SPT5	-	GO:0046872//metal ion binding	GO:0006351//transcription, DNA-templated	gi|15224852|ref|NP_179571.1|/4.04091e-168/oxidation-related zinc Finger 1 [Arabidopsis thaliana]
AT5G62865	786	22.8133	6.9	-1.72521	Down	0.814308	K03549|1|3e-12|72.8|mtr:MTR_092s0008|KUP system potassium uptake protein	-	-	-	gi|334188587|ref|NP_001190601.1|/5.9053e-77/uncharacterized protein [Arabidopsis thaliana]
AT5G22380	1326	24.4667	7.4	-1.72522	Down	0.817232	-	-	GO:0003676//nucleic acid binding;GO:0001071//nucleic acid binding transcription factor activity	GO:0006351//transcription, DNA-templated;GO:0032501//multicellular organismal process;GO:0009743//response to carbohydrate	gi|15242228|ref|NP_197630.1|/1.24729e-88/NAC domain-containing protein [Arabidopsis thaliana]
AT5G58570	593	78.1733	23.6433	-1.72524	Down	0.848153	K15892|1|3e-14|78.6|aly:ARALYDRAFT_332145|farnesol kinase [EC:2.7.1.-]	GO:0044464	GO:0016740//transferase activity	-	gi|18424121|ref|NP_568880.1|/1.04749e-30/uncharacterized protein [Arabidopsis thaliana]
AT1G64065	1177	26.19	7.91667	-1.72605	Down	0.82008	-	GO:0044464	-	-	gi|42571991|ref|NP_974086.1|/1.36137e-106/late embryogenesis abundant hydroxyproline-rich glycoprotein [Arabidopsis thaliana]
AT3G26280	1810	17.8733	5.38333	-1.73124	Down	0.802513	K00517|1|0.0|563|ath:AT3G26280|	GO:0044464	GO:0016491//oxidoreductase activity;GO:0005506//iron ion binding	GO:0008152//metabolic process	gi|15231536|ref|NP_189259.1|/0/cytochrome P450 71B4 [Arabidopsis thaliana]
AT3G13910	565	142.293	42.8333	-1.73206	Down	0.855198	-	GO:0016020//membrane	-	-	gi|18400208|ref|NP_566468.1|/6.5481e-53/uncharacterized protein [Arabidopsis thaliana]
AT4G23880	774	17.3867	5.22333	-1.73494	Down	0.801285	-	-	-	-	gi|15236656|ref|NP_194119.1|/3.71892e-84/uncharacterized protein [Arabidopsis thaliana]
AT1G02920	1115	110.773	33	-1.74707	Down	0.85443	K00799|1|6e-99|259|ath:AT1G02920|glutathione S-transferase [EC:2.5.1.18]	GO:0043231//intracellular membrane-bounded organelle;GO:0016020//membrane;GO:0030312//external encapsulating structure	GO:0046914//transition metal ion binding;GO:0042277//peptide binding;GO:0003824//catalytic activity	GO:0006970//response to osmotic stress;GO:0050832//defense response to fungus;GO:0009404//toxin metabolic process;GO:0010038//response to metal ion	gi|15218639|ref|NP_171791.1|/3.30252e-98/glutathione S-transferase F7 [Arabidopsis thaliana]
AT1G23840	1080	43.1167	12.83	-1.74872	Down	0.837854	-	-	-	-	gi|18395310|ref|NP_564206.1|/7.74185e-146/uncharacterized protein [Arabidopsis thaliana]
AT1G65486	647.06	106.053	31.5533	-1.74893	Down	0.853893	-	GO:0044464	-	-	gi|238478977|ref|NP_001154450.1|/8.37998e-08/uncharacterized protein [Arabidopsis thaliana]
AT3G52700	6208	17.61	5.21667	-1.75519	Down	0.803756	-	GO:0016020//membrane;GO:0044464	-	GO:0045333//cellular respiration	gi|7669944|emb|CAB89231.1|/2.72159e-103/putative protein [Arabidopsis thaliana]
AT1G24575	493	56.19	16.6133	-1.75797	Down	0.844423	-	-	-	-	gi|18395514|ref|NP_564220.1|/2.55695e-32/uncharacterized protein [Arabidopsis thaliana]
AT4G28390	1991	41	12.0933	-1.76141	Down	0.837247	K05863|1|0.0|677|ath:AT4G28390|solute carrier family 25 (mitochondrial adenine nucleotide translocator), member 4/5/6/31	GO:0019866//organelle inner membrane;GO:0009526//plastid envelope;GO:0031224//intrinsic component of membrane	-	GO:0006862//nucleotide transport;GO:0046907//intracellular transport	gi|15235280|ref|NP_194568.1|/0/ADP/ATP carrier 3 protein [Arabidopsis thaliana]
AT1G22160	823	40.9433	12.0567	-1.7638	Down	0.83724	-	-	-	-	gi|18395081|ref|NP_564160.1|/1.924e-73/uncharacterized protein [Arabidopsis thaliana]
AT5G40780	3600	23.63	6.95667	-1.76415	Down	0.817938	K14209|1|7e-121|436|brp:103868752|solute carrier family 36 (proton-coupled amino acid transporter)	GO:0031224//intrinsic component of membrane;GO:0031224//intrinsic component of membrane	GO:0005275//amine transmembrane transporter activity;GO:0005275//amine transmembrane transporter activity	GO:0009628//response to abiotic stimulus;GO:0006865//amino acid transport;GO:0009628//response to abiotic stimulus;GO:0006865//amino acid transport	gi|30693663|ref|NP_851109.1|/0/Lysine histidine transporter 1 [Arabidopsis thaliana]
AT5G50200	1229	38.72	11.3767	-1.767	Down	0.836119	K01517|1|2e-36|154|atr:18442745|manganese-dependent ADP-ribose/CDP-alcohol diphosphatase [EC:3.6.1.13 3.6.1.16 3.6.1.53]	GO:0016020//membrane;GO:0016020//membrane;GO:0016020//membrane	GO:0015103//inorganic anion transmembrane transporter activity;GO:0015103//inorganic anion transmembrane transporter activity;GO:0015103//inorganic anion transmembrane transporter activity	GO:0006950//response to stress;GO:0015698//inorganic anion transport;GO:0006950//response to stress;GO:0015698//inorganic anion transport;GO:0006950//response to stress;GO:0015698//inorganic anion transport	gi|13624657|emb|CAC36942.1|/6.10194e-78/putative component of high affinity nitrate transporter [Arabidopsis thaliana]
AT3G60690	829	100.4	29.3067	-1.77646	Down	0.854845	K14488|1|6e-85|314|ath:AT3G60690|SAUR family protein	-	-	-	gi|15232400|ref|NP_191628.1|/3.22947e-84/SAUR-like auxin-responsive protein [Arabidopsis thaliana]
AT3G52710	1434	79.6733	23.2067	-1.77956	Down	0.851606	-	GO:0016020//membrane	-	GO:0045333//cellular respiration	gi|15231297|ref|NP_190839.1|/1.27318e-128/uncharacterized protein [Arabidopsis thaliana]
AT1G21326	720	16.1133	4.65667	-1.79089	Down	0.801101	-	-	-	-	gi|22329705|ref|NP_683319.1|/6.37392e-88/VQ motif-containing protein [Arabidopsis thaliana]
AT5G57887	529	27.9433	8.06333	-1.79306	Down	0.826618	-	-	-	-	gi|22327926|ref|NP_680452.1|/3.59381e-12/uncharacterized protein [Arabidopsis thaliana]
AT5G52760	880	78.7467	22.7	-1.79453	Down	0.851982	-	-	GO:0043169//cation binding	-	gi|15237249|ref|NP_200088.1|/6.01303e-51/copper transport family protein [Arabidopsis thaliana]
AT3G56710	816	100.897	28.8333	-1.80707	Down	0.85694	-	GO:0009536//plastid	GO:0005488	-	gi|15228994|ref|NP_191230.1|/2.05569e-51/sigma factor binding protein 1 [Arabidopsis thaliana]
AT3G04640	628.53	331.863	94.5067	-1.8121	Down	0.865451	-	-	-	-	gi|18396963|ref|NP_566234.1|/2.03505e-29/glycine-rich protein [Arabidopsis thaliana]
AT1G22400	3014	16.4833	4.69333	-1.81232	Down	0.803971	K13030|1|6e-70|266|sbi:SORBI_01g001220|cyanohydrin beta-glucosyltransferase [EC:2.4.1.85]	-	GO:0035251//UDP-glucosyltransferase activity	-	gi|15219876|ref|NP_173656.1|/8.08718e-177/UDP-glycosyltransferase 85A1 [Arabidopsis thaliana]
AT3G55646	1760	64.6667	18.28	-1.82276	Down	0.851046	-	-	-	-	gi|79315178|ref|NP_001030865.1|/9.09923e-10/uncharacterized protein [Arabidopsis thaliana]
AT3G21780	1491	28.2367	7.94667	-1.82915	Down	0.830033	K08237|1|4e-81|302|atr:18448124|hydroquinone glucosyltransferase [EC:2.4.1.218]	GO:0044464	GO:0035251//UDP-glucosyltransferase activity	GO:0009725//response to hormone;GO:0006970//response to osmotic stress;GO:0009687//abscisic acid metabolic process	gi|186510298|ref|NP_188815.2|/0/UDP-glucosyl transferase 71B6 [Arabidopsis thaliana]
AT3G03470	1886	89.6267	25.0867	-1.83701	Down	0.857424	K00517|1|2e-76|210|pop:POPTR_0008s02570g|	GO:0044464	GO:0016491//oxidoreductase activity;GO:0005506//iron ion binding	GO:0008152//metabolic process	gi|15228566|ref|NP_186997.1|/0/cytochrome P450, family 87, subfamily A, polypeptide 9 [Arabidopsis thaliana]
AT5G24655	525	98.8167	27.64	-1.838	Down	0.858682	-	-	-	-	gi|18420820|ref|NP_568450.1|/7.17441e-45/protein RESPONSE TO LOW SULFUR 4 [Arabidopsis thaliana]
AT3G03870	1292.81	132.933	37.0833	-1.84186	Down	0.861729	-	-	-	-	gi|30678963|ref|NP_850508.1|/2.8287e-95/uncharacterized protein [Arabidopsis thaliana]
AT5G44420	530	1318.55	365.807	-1.8498	Down	0.871069	-	GO:0030312//external encapsulating structure	-	GO:0009611//response to wounding;GO:0051707//response to other organism;GO:0009725//response to hormone	gi|15241496|ref|NP_199255.1|/2.06407e-31/ethylene- and jasmonate-responsive plant defensin [Arabidopsis thaliana]
AT1G52855	553	79.92	22.1367	-1.85212	Down	0.856257	-	-	-	-	gi|42571841|ref|NP_974011.1|/1.52631e-35/uncharacterized protein [Arabidopsis thaliana]
AT1G70810	1107	23.1167	6.39	-1.85505	Down	0.823679	K01537|1|8e-20|98.6|jcu:105638585|Ca2+-transporting ATPase [EC:3.6.3.8];K12486|2|5e-17|67.4|pda:103724055|stromal membrane-associated protein	GO:0016020//membrane	-	-	gi|18409682|ref|NP_565002.1|/1.62499e-64/Calcium-dependent lipid-binding (CaLB domain) family protein [Arabidopsis thaliana]
AT1G72060	565	78.4867	21.6433	-1.85852	Down	0.85651	-	GO:0044464	GO:0004866//endopeptidase inhibitor activity	GO:0006950//response to stress	gi|15218342|ref|NP_177351.1|/4.73028e-33/serine-type endopeptidase inhibitor [Arabidopsis thaliana]
AT5G20230	1124	160.7	44.2633	-1.86019	Down	0.864461	-	GO:0031225//anchored component of membrane;GO:0043231//intracellular membrane-bounded organelle	GO:0046914//transition metal ion binding	GO:0009642//response to light intensity;GO:0006950//response to stress;GO:0030001//metal ion transport;GO:0006091//generation of precursor metabolites and energy	gi|15241298|ref|NP_197523.1|/2.70826e-32/blue-copper-binding protein [Arabidopsis thaliana]
AT1G60730	2066.22	15.3533	4.20667	-1.8678	Down	0.804147	K05275|1|2e-21|57.0|zma:100272747|pyridoxine 4-dehydrogenase [EC:1.1.1.65]	GO:0009526//plastid envelope;GO:0016020//membrane;GO:0009526//plastid envelope;GO:0016020//membrane;GO:0009526//plastid envelope;GO:0016020//membrane	GO:0003824//catalytic activity;GO:0003824//catalytic activity;GO:0003824//catalytic activity	GO:0008152//metabolic process;GO:0010038//response to metal ion;GO:0008152//metabolic process;GO:0010038//response to metal ion;GO:0008152//metabolic process;GO:0010038//response to metal ion	gi|674238188|gb|KFK30953.1|/5.38169e-93/hypothetical protein AALP_AA6G049000 [Arabis alpina]
AT4G02520	1209	989.043	270.83	-1.86865	Down	0.871867	K00799|1|4e-97|274|ath:AT4G02520|glutathione S-transferase [EC:2.5.1.18]	GO:0009532//plastid stroma;GO:0005576//extracellular region;GO:0016020//membrane	GO:0042277//peptide binding;GO:0016765//transferase activity, transferring alkyl or aryl (other than methyl) groups	GO:0006952//defense response;GO:0006970//response to osmotic stress;GO:0009404//toxin metabolic process;GO:0010038//response to metal ion	gi|15235401|ref|NP_192161.1|/2.0128e-96/glutathione S-transferase F2 [Arabidopsis thaliana]
AT1G14880	1182	385.853	104.75	-1.8811	Down	0.870079	K14006|1|6e-08|54.7|tcc:TCM_045610|protein transport protein SEC23	GO:0016020//membrane;GO:0043231//intracellular membrane-bounded organelle	-	GO:0006950//response to stress	gi|15223921|ref|NP_172941.1|/1.37482e-60/cadmium resistance protein 1 [Arabidopsis thaliana]
AT4G02380	661.32	795.52	215.627	-1.88336	Down	0.872028	-	-	-	GO:0009414//response to water deprivation;GO:0007275//multicellular organism development;GO:0006979//response to oxidative stress;GO:0009414//response to water deprivation;GO:0007275//multicellular organism development;GO:0006979//response to oxidative stress	gi|3193289|gb|AAC19273.1|/1.93047e-65/T14P8.2 [Arabidopsis thaliana]
AT3G09390	744	2047.58	554.807	-1.88386	Down	0.87298	-	-	GO:0046914//transition metal ion binding	-	gi|15232661|ref|NP_187550.1|/9.50155e-26/metallothionein 2A [Arabidopsis thaliana]
AT1G60190	2276	51.8833	14.05	-1.8847	Down	0.850378	K08332|1|2e-35|151|smo:SELMODRAFT_61948|vacuolar protein 8	GO:0043234//protein complex	GO:0046914//transition metal ion binding;GO:0019787//ubiquitin-like protein transferase activity	GO:0032446//protein modification by small protein conjugation	gi|15219012|ref|NP_176225.1|/0/U-box domain-containing protein 19 [Arabidopsis thaliana]
AT2G02930	1059	74.9	20.2767	-1.88515	Down	0.857347	K00799|1|1e-103|376|ath:AT2G02930|glutathione S-transferase [EC:2.5.1.18]	GO:0009532//plastid stroma;GO:0005576//extracellular region;GO:0016020//membrane	GO:0042277//peptide binding;GO:0016765//transferase activity, transferring alkyl or aryl (other than methyl) groups	GO:0006952//defense response;GO:0006970//response to osmotic stress;GO:0009404//toxin metabolic process;GO:0010038//response to metal ion	gi|15227063|ref|NP_178394.1|/7.82186e-103/glutathione S-transferase F3 [Arabidopsis thaliana]
AT3G17790	1627	153.783	41.57	-1.88728	Down	0.865612	K14379|1|3e-154|452|ath:AT3G17790|tartrate-resistant acid phosphatase type 5 [EC:3.1.3.2]	GO:0044464	GO:0016791//phosphatase activity	GO:0072502;GO:0006796//phosphate-containing compound metabolic process;GO:0000302//response to reactive oxygen species	gi|18401643|ref|NP_566587.1|/1.84112e-153/purple acid phosphatase 17 [Arabidopsis thaliana]
AT2G32210	845	38.1633	10.31	-1.88814	Down	0.843218	-	-	-	-	gi|18402900|ref|NP_565740.1|/8.25552e-26/uncharacterized protein [Arabidopsis thaliana]
AT3G16510	1303	24.8833	6.72	-1.88865	Down	0.828583	-	-	-	-	gi|15228227|ref|NP_188272.1|/5.22226e-118/Calcium-dependent lipid-binding domain-containing protein [Arabidopsis thaliana]
AT2G22500	1528	353	95.2867	-1.88932	Down	0.87024	K15104|1|1e-148|527|ath:AT2G22500|solute carrier family 25 (mitochondrial oxoglutarate transporter), member 11	GO:0019866//organelle inner membrane;GO:0031224//intrinsic component of membrane	GO:0046943//carboxylic acid transmembrane transporter activity	GO:0046907//intracellular transport;GO:0046942//carboxylic acid transport	gi|13878155|gb|AAK44155.1|AF370340_1/5.97063e-148/putative mitochondrial dicarboxylate carrier protein [Arabidopsis thaliana]
AT3G26740	880	103.497	27.8767	-1.89245	Down	0.861875	-	GO:0009536//plastid	-	-	gi|15231613|ref|NP_189308.1|/9.6261e-40/CCR-like protein [Arabidopsis thaliana]
AT3G29000	636	50.0267	13.4233	-1.89795	Down	0.85054	K02183|1|9e-68|256|aly:ARALYDRAFT_484667|calmodulin	-	GO:0046872//metal ion binding	-	gi|75336201|sp|Q9MBG5.1|CML30_ARATH/4.42643e-81/RecName: Full=Probable calcium-binding protein CML30; AltName: Full=Calmodulin-like protein 30 [Arabidopsis thaliana]
AT2G24850	2387	33.7067	9.03	-1.90024	Down	0.839834	K00815|1|6e-175|241|ath:AT2G24850|tyrosine aminotransferase [EC:2.6.1.5]	-	GO:0070547;GO:0048037//cofactor binding;GO:0016846//carbon-sulfur lyase activity	GO:0008652//cellular amino acid biosynthetic process;GO:0009719;GO:0006950//response to stress	gi|15224631|ref|NP_180058.1|/3.22957e-174/tyrosine aminotransferase 3 [Arabidopsis thaliana]
AT2G43510	631	32.5233	8.70667	-1.90128	Down	0.838644	-	GO:0044464	GO:0016248//channel inhibitor activity;GO:0004866//endopeptidase inhibitor activity	GO:0006952//defense response	gi|15224295|ref|NP_181879.1|/2.66426e-38/trypsin inhibitor protein 1 [Arabidopsis thaliana]
AT3G22160	1129	47.15	12.5767	-1.90651	Down	0.849903	-	-	-	-	gi|18403283|ref|NP_566699.1|/2.14861e-53/VQ motif-containing protein [Arabidopsis thaliana]
AT1G33102	545	36.1333	9.61	-1.91072	Down	0.842819	-	-	-	-	gi|186488071|ref|NP_001117403.1|/2.14661e-10/uncharacterized protein [Arabidopsis thaliana]
AT1G65845	625	167.187	44.34	-1.91478	Down	0.867339	-	-	-	-	-
AT5G64260	1388	71.4	18.8933	-1.91805	Down	0.858191	K14299|1|2e-15|84.7|mdm:103418195|nucleoporin SEH1	GO:0005618//cell wall	-	-	gi|15237656|ref|NP_201231.1|/4.2903e-158/protein EXORDIUM like 2 [Arabidopsis thaliana]
AT1G05575	497	46.5633	12.23	-1.92877	Down	0.85067	-	-	-	GO:0045333//cellular respiration	gi|18390544|ref|NP_563744.1|/1.39631e-09/uncharacterized protein [Arabidopsis thaliana]
AT5G47850	2382	15.8867	4.16667	-1.93085	Down	0.809412	K04730|1|1e-79|298|pxb:103934695|interleukin-1 receptor-associated kinase 1 [EC:2.7.11.1];K04733|5|4e-68|260|jcu:105646253|interleukin-1 receptor-associated kinase 4 [EC:2.7.11.1]	GO:0044464	GO:0042802//identical protein binding;GO:0004672//protein kinase activity;GO:0032559	GO:0006464//cellular protein modification process	gi|15238823|ref|NP_199596.1|/0/serine/threonine-protein kinase-like protein CCR4 [Arabidopsis thaliana]
AT2G18670	2510	21.1267	5.52333	-1.93545	Down	0.824347	K19041|1|4e-27|124|jcu:105638307|E3 ubiquitin-protein ligase RNF38/44 [EC:2.3.2.27]	GO:0044464	-	-	gi|186501365|ref|NP_028489.2|/1.13613e-136/uncharacterized protein [Arabidopsis thaliana]
AT1G15670	1539	27.1633	7.00667	-1.95486	Down	0.835498	K10443|1|1e-08|62.0|ppp:PHYPADRAFT_169940|kelch-like protein 2/3	-	-	-	gi|18394269|ref|NP_563979.1|/0/F-box protein KMD [Arabidopsis thaliana]
AT2G36220	1219	132.113	33.9867	-1.95874	Down	0.867845	-	GO:0016020//membrane	-	GO:0045333//cellular respiration	gi|18404079|ref|NP_565838.1|/2.86686e-123/uncharacterized protein [Arabidopsis thaliana]
AT2G43570	1240	107.56	27.53	-1.96607	Down	0.866449	K01183|1|1e-79|297|ath:AT2G43570|chitinase [EC:3.2.1.14]	GO:0005618//cell wall;GO:0005576//extracellular region	GO:0004553//hydrolase activity, hydrolyzing O-glycosyl compounds;GO:0030247//polysaccharide binding	GO:0006026	gi|2281113|gb|AAB64049.1|/5.80541e-79/endochitinase isolog [Arabidopsis thaliana]
AT4G16000	637	24.3133	6.22	-1.96676	Down	0.83219	-	-	-	-	gi|18414566|ref|NP_567481.1|/1.58902e-46/uncharacterized protein [Arabidopsis thaliana]
AT5G40690	873	66.67	17.0433	-1.96783	Down	0.859649	-	-	-	-	gi|15237472|ref|NP_198885.1|/6.17772e-81/uncharacterized protein [Arabidopsis thaliana]
AT1G20350	880	40.1333	10.2233	-1.97294	Down	0.848936	K17795|1|3e-100|365|ath:AT1G20350|mitochondrial import inner membrane translocase subunit TIM17	GO:0005743//mitochondrial inner membrane;GO:0044425	GO:0008320//protein transmembrane transporter activity	GO:0006810//transport	gi|15217923|ref|NP_173460.1|/1.76111e-99/translocase inner membrane subunit 17-1 [Arabidopsis thaliana]
AT4G07408	189	13.4633	3.38	-1.99394	Down	0.803863	-	-	-	-	gi|186511570|ref|NP_001118942.1|/4.285e-30/uncharacterized protein [Arabidopsis thaliana]
AT5G63130	1171	27.12	6.79	-1.99787	Down	0.842765	K03255|1|3e-09|43.9|mdm:103413520|protein TIF31;K02923|3|1e-06|40.8|pmum:103335319|large subunit ribosomal protein L38e;K04422|5|4e-06|53.1|tcc:TCM_038016|mitogen-activated protein kinase kinase kinase 13 [EC:2.7.11.25]	-	-	-	gi|15242653|ref|NP_201118.1|/1.37633e-79/octicosapeptide/Phox/Bem1p domain-containing protein [Arabidopsis thaliana]
AT3G48630	583	13.7367	3.43333	-2.00035	Down	0.810272	K15455|1|1e-27|122|eus:EUTSA_v10023083mg|diphthamide biosynthesis protein 3	GO:0016020//membrane	-	-	gi|6523094|emb|CAB62352.1|/3.90657e-67/hypothetical protein [Arabidopsis thaliana]
AT1G67856	616	54.8633	13.69	-2.00272	Down	0.862343	K16285|1|7e-65|246|ath:AT1G67856|RING/U-box domain-containing protein [EC:2.3.2.27]	-	GO:0046914//transition metal ion binding	-	gi|186493771|ref|NP_001117565.1|/3.51816e-64/RING/U-box domain-containing protein [Arabidopsis thaliana]
AT1G02450	541	13.25	3.30333	-2.004	Down	0.807823	-	-	GO:0005488	GO:0006952//defense response;GO:0002831;GO:0006355//regulation of transcription, DNA-templated	gi|30678304|ref|NP_563653.2|/2.31158e-41/protein NIM1-INTERACTING 1 [Arabidopsis thaliana]
AT5G43420	1456	17.9033	4.45667	-2.00619	Down	0.825444	K19041|1|1e-70|267|cmo:103483603|E3 ubiquitin-protein ligase RNF38/44 [EC:2.3.2.27]	-	GO:0046914//transition metal ion binding	-	gi|15239865|ref|NP_199155.1|/3.05821e-178/RING-H2 finger protein [Arabidopsis thaliana]
AT1G75040	1238	1662.52	413.457	-2.00757	Down	0.884438	K14297|1|3e-16|87.0|zma:103628666|nuclear pore complex protein Nup98-Nup96	GO:0043231//intracellular membrane-bounded organelle;GO:0030312//external encapsulating structure;GO:0005576//extracellular region	GO:0005488	GO:0009411//response to UV;GO:0010038//response to metal ion;GO:0009718//anthocyanin-containing compound biosynthetic process;GO:0009814//defense response, incompatible interaction	gi|15222089|ref|NP_177641.1|/1.07587e-125/pathogenesis-related protein 5 [Arabidopsis thaliana]
AT1G64360	664	644.083	159.457	-2.01408	Down	0.88324	-	-	-	GO:0006950//response to stress	gi|18408032|ref|NP_564832.1|/2.14338e-44/uncharacterized protein [Arabidopsis thaliana]
AT2G41410	1157	1384.51	341.77	-2.01828	Down	0.884914	K13448|1|1e-85|317|ath:AT2G41410|calcium-binding protein CML	GO:0016020//membrane	GO:0046872//metal ion binding	-	gi|27151765|sp|P30188.2|CML35_ARATH/8.3877e-85/RecName: Full=Probable calcium-binding protein CML35; AltName: Full=Calmodulin-like protein 1; AltName: Full=Calmodulin-like protein 35 [Arabidopsis thaliana]
AT5G47590	1336	11.5	2.83333	-2.02106	Down	0.800233	-	-	GO:0004175//endopeptidase activity	GO:0019538//protein metabolic process	gi|15238139|ref|NP_199570.1|/5.36447e-136/Heat shock protein HSP20/alpha crystallin family protein [Arabidopsis thaliana]
AT4G30270	1401	59.2367	14.5867	-2.02184	Down	0.865321	K08235|1|2e-149|375|ath:AT4G30270|xyloglucan:xyloglucosyl transferase [EC:2.4.1.207]	GO:0005618//cell wall;GO:0005576//extracellular region;GO:0044424;GO:0016020//membrane	GO:0016798//hydrolase activity, acting on glycosyl bonds;GO:0016758//transferase activity, transferring hexosyl groups	GO:0044042//glucan metabolic process;GO:0010476//gibberellin mediated signaling pathway;GO:0009827//plant-type cell wall modification;GO:0032502//developmental process	gi|15234678|ref|NP_194756.1|/1.08648e-148/xyloglucan endotransglucosylase/hydrolase protein 24 [Arabidopsis thaliana]
AT3G25760	1368	23.7533	5.82667	-2.02739	Down	0.839872	K10525|1|2e-97|356|ath:AT3G25760|allene oxide cyclase [EC:5.3.99.6]	GO:0009526//plastid envelope;GO:0009532//plastid stroma;GO:0009534//chloroplast thylakoid	GO:0009975//cyclase activity	GO:0009414//response to water deprivation	gi|15230874|ref|NP_189204.1|/1.20263e-96/allene oxide cyclase 1 [Arabidopsis thaliana]
AT1G63840	1111	72.0467	17.6533	-2.02899	Down	0.869365	K16281|1|4e-85|315|aly:ARALYDRAFT_474972|RING-H2 zinc finger protein RHA1	GO:0044464	GO:0046914//transition metal ion binding	GO:0009725//response to hormone	gi|15222553|ref|NP_176569.1|/1.30059e-87/RING/U-box domain-containing protein [Arabidopsis thaliana]
AT4G23610	805	18.3967	4.48667	-2.03573	Down	0.828905	-	-	-	-	gi|18416181|ref|NP_567687.1|/1.89141e-126/late embryogenesis abundant hydroxyproline-rich glycoprotein [Arabidopsis thaliana]
AT2G32190	789	12.2267	2.98	-2.03665	Down	0.80582	-	-	-	-	gi|145330330|ref|NP_001077990.1|/4.06042e-23/uncharacterized protein [Arabidopsis thaliana]
AT1G23050	825	35.8067	8.67667	-2.04502	Down	0.855374	-	-	-	-	gi|15220010|ref|NP_173718.1|/5.70232e-33/hydroxyproline-rich glycoprotein family protein [Arabidopsis thaliana]
AT4G31330	1136	25.8	6.22	-2.05238	Down	0.844323	-	GO:0044464	-	-	gi|18417785|ref|NP_567872.1|/8.93384e-116/uncharacterized protein [Arabidopsis thaliana]
AT5G48850	2323	12.3133	2.96667	-2.05331	Down	0.806734	-	-	-	GO:0009267//cellular response to starvation;GO:0006791//sulfur utilization	gi|9758884|dbj|BAB09438.1|/1.44925e-126/unnamed protein product [Arabidopsis thaliana]
AT1G72070	1088	58.7267	14.11	-2.0573	Down	0.867431	-	GO:0044464	GO:0005515//protein binding;GO:0004866//endopeptidase inhibitor activity	GO:0044267//cellular protein metabolic process;GO:0006950//response to stress	gi|12322203|gb|AAG51139.1|AC069273_10/3.38934e-32/DnaJ protein, putative [Arabidopsis thaliana]
AT3G05937	874	20.31	4.87333	-2.05921	Down	0.834884	-	-	-	-	gi|567202590|ref|XP_006408009.1|/3.46671e-23/hypothetical protein EUTSA_v10022316mg, partial [Eutrema salsugineum]
AT5G39670	889	75.0333	17.9433	-2.06408	Down	0.871637	K02183|1|2e-49|196|eus:EUTSA_v10005639mg|calmodulin	-	GO:0046872//metal ion binding	-	gi|75331780|sp|Q93Z27.1|CML45_ARATH/1.52166e-90/RecName: Full=Probable calcium-binding protein CML45; AltName: Full=Calmodulin-like protein 45 [Arabidopsis thaliana]
AT1G21240	2528	11.24	2.65667	-2.08095	Down	0.802068	K04733|1|8e-115|415|pxb:103957122|interleukin-1 receptor-associated kinase 4 [EC:2.7.11.1]	GO:0016020//membrane	GO:0004672//protein kinase activity;GO:0046872//metal ion binding;GO:0032559	GO:0000902//cell morphogenesis;GO:0005975//carbohydrate metabolic process;GO:0006884//cell volume homeostasis;GO:0010033//response to organic substance;GO:0006464//cellular protein modification process	gi|674251496|gb|KFK44261.1|/0/hypothetical protein AALP_AA1G235400 [Arabis alpina]
AT5G11930	706	26.1633	6.18	-2.08187	Down	0.846349	K03676|1|9e-59|226|crb:CARUB_v10002611mg|glutaredoxin 3	-	GO:0015036//disulfide oxidoreductase activity	GO:0019725//cellular homeostasis	gi|42567797|ref|NP_196754.2|/7.50187e-62/Thioredoxin superfamily protein [Arabidopsis thaliana]
AT2G25625	820	93.3467	22.01	-2.08444	Down	0.875535	-	GO:0009536//plastid;GO:0009536//plastid	-	-	gi|30682832|ref|NP_850064.1|/1.90571e-76/uncharacterized protein [Arabidopsis thaliana]
AT1G65500	750	174.407	41.0067	-2.08852	Down	0.881882	-	GO:0044464	-	-	gi|18408300|ref|NP_564855.1|/4.0585e-24/uncharacterized protein [Arabidopsis thaliana]
AT2G07774	808	34.57	8.12	-2.08997	Down	0.856341	-	-	-	-	gi|22325569|ref|NP_671806.1|/4.22638e-25/uncharacterized protein [Arabidopsis thaliana]
AT3G06890	731	15.89	3.72667	-2.09216	Down	0.824032	-	-	-	-	gi|18397751|ref|NP_566295.1|/1.32629e-24/uncharacterized protein [Arabidopsis thaliana]
AT1G19020	525	517.23	120.683	-2.09958	Down	0.887055	-	-	-	GO:0006950//response to stress	gi|51970816|dbj|BAD44100.1|/1.07456e-32/unknown protein [Arabidopsis thaliana]
AT1G30757	635	20.64	4.80333	-2.10334	Down	0.837393	-	GO:0044464	-	-	gi|22329869|ref|NP_683333.1|/1.13617e-12/uncharacterized protein [Arabidopsis thaliana]
AT2G47130	1004	141.27	32.8633	-2.1039	Down	0.880623	K09841|1|7e-57|221|sot:102584670|xanthoxin dehydrogenase [EC:1.1.1.288]	-	GO:0003824//catalytic activity;GO:0046914//transition metal ion binding	GO:0008152//metabolic process	gi|15226503|ref|NP_182235.1|/9.40045e-127/short-chain dehydrogenase reductase 3 [Arabidopsis thaliana]
AT5G04950	1246	40.0833	9.31667	-2.10512	Down	0.861008	K05953|1|0.0|646|ath:AT5G04950|nicotianamine synthase [EC:2.5.1.43]	-	GO:0016765//transferase activity, transferring alkyl or aryl (other than methyl) groups	GO:0018130;GO:0071241//cellular response to inorganic substance;GO:0010039//response to iron ion;GO:0009723//response to ethylene	gi|15238376|ref|NP_196114.1|/0/nicotianamine synthase 1 [Arabidopsis thaliana]
AT1G49000	707	43.17	10.03	-2.10571	Down	0.863072	-	GO:0009536//plastid	-	-	gi|15222022|ref|NP_175330.1|/1.36084e-79/uncharacterized protein [Arabidopsis thaliana]
AT4G36988	1975	43.89	10.19	-2.10674	Down	0.863548	K09419|1|2e-65|251|ath:AT4G36990|heat shock transcription factor, other eukaryote	-	GO:0003677//DNA binding;GO:0001071//nucleic acid binding transcription factor activity	GO:0006351//transcription, DNA-templated;GO:0006950//response to stress	gi|1619921|gb|AAC31756.1|/8.74031e-65/heat shock transcription factor 4 [Arabidopsis thaliana]
AT4G36990	1975	43.89	10.19	-2.10674	Down	0.863548	K09419|1|2e-65|251|ath:AT4G36990|heat shock transcription factor, other eukaryote	-	GO:0003677//DNA binding;GO:0001071//nucleic acid binding transcription factor activity	GO:0006351//transcription, DNA-templated;GO:0006950//response to stress	gi|1619921|gb|AAC31756.1|/8.74031e-65/heat shock transcription factor 4 [Arabidopsis thaliana]
AT5G26340	3556	17.84	4.12	-2.1144	Down	0.830632	K08150|1|6e-26|120|fve:101299079|MFS transporter, SP family, solute carrier family 2 (myo-inositol transporter), member 13	GO:0031224//intrinsic component of membrane	GO:0016628//oxidoreductase activity, acting on the CH-CH group of donors, NAD or NADP as acceptor;GO:0005356	GO:0008152//metabolic process;GO:0071702//organic substance transport	gi|15240313|ref|NP_198006.1|/4.28186e-132/sugar transport protein 13 [Arabidopsis thaliana]
AT2G01008	1786	44.83	10.2867	-2.12369	Down	0.86453	-	-	-	GO:0003006//developmental process involved in reproduction	gi|334184079|ref|NP_001189491.1|/1.04966e-45/uncharacterized protein [Arabidopsis thaliana]
AT1G74710	3823	14.1067	3.23667	-2.1238	Down	0.818775	K02552|1|0.0|245|ath:AT1G74710|menaquinone-specific isochorismate synthase [EC:5.4.4.2]	GO:0043231//intracellular membrane-bounded organelle;GO:0043231//intracellular membrane-bounded organelle	GO:0050486//intramolecular transferase activity, transferring hydroxy groups;GO:0050486//intramolecular transferase activity, transferring hydroxy groups	GO:0009696//salicylic acid metabolic process;GO:0042371//vitamin K biosynthetic process;GO:0009814//defense response, incompatible interaction;GO:0009696//salicylic acid metabolic process;GO:0042371//vitamin K biosynthetic process;GO:0009814//defense response, incompatible interaction	gi|42572105|ref|NP_974143.1|/0/Isochorismate synthase 1 [Arabidopsis thaliana]
AT3G10930	703	283.353	64.5967	-2.13307	Down	0.885857	-	GO:0043231//intracellular membrane-bounded organelle	-	-	gi|240255321|ref|NP_566382.5|/1.5391e-51/uncharacterized protein [Arabidopsis thaliana]
AT2G46680	1534	11.47	2.61	-2.13574	Down	0.806028	K09338|1|5e-51|202|aly:ARALYDRAFT_904139|homeobox-leucine zipper protein	GO:0043231//intracellular membrane-bounded organelle;GO:0043231//intracellular membrane-bounded organelle	GO:0001071//nucleic acid binding transcription factor activity;GO:0003677//DNA binding;GO:0001071//nucleic acid binding transcription factor activity;GO:0003677//DNA binding	GO:0009755//hormone-mediated signaling pathway;GO:0006351//transcription, DNA-templated;GO:0006950//response to stress;GO:0009755//hormone-mediated signaling pathway;GO:0006351//transcription, DNA-templated;GO:0006950//response to stress	gi|15226424|ref|NP_182191.1|/4.56661e-55/homeobox-leucine zipper protein ATHB-7 [Arabidopsis thaliana]
AT5G04340	976	368.973	83.7833	-2.13878	Down	0.887277	-	GO:0043231//intracellular membrane-bounded organelle	GO:0046914//transition metal ion binding;GO:0001071//nucleic acid binding transcription factor activity	GO:0009725//response to hormone;GO:0009642//response to light intensity;GO:0006970//response to osmotic stress;GO:0044237//cellular metabolic process;GO:0009743//response to carbohydrate;GO:0040007//growth	gi|15237692|ref|NP_196054.1|/5.14996e-90/zinc finger protein ZAT6 [Arabidopsis thaliana]
AT5G22250	1247	255.323	57.91	-2.14044	Down	0.885758	K12581|1|8e-160|563|ath:AT5G22250|CCR4-NOT transcription complex subunit 7/8	GO:0043231//intracellular membrane-bounded organelle	GO:0005488;GO:0004518//nuclease activity	GO:0006950//response to stress;GO:0016070//RNA metabolic process	gi|15242180|ref|NP_197617.1|/4.37416e-159/CCR4-associated factor 1B [Arabidopsis thaliana]
AT1G45145	1389	81.45	18.4133	-2.14516	Down	0.876218	K03671|1|2e-44|180|ath:AT1G45145|thioredoxin 1	GO:0030312//external encapsulating structure;GO:0009532//plastid stroma;GO:0016020//membrane	GO:0005488;GO:0015036//disulfide oxidoreductase activity	GO:0006952//defense response;GO:0010038//response to metal ion;GO:0044267//cellular protein metabolic process;GO:0009636//response to toxic substance;GO:0019725//cellular homeostasis;GO:0009408//response to heat;GO:0006461//protein complex assembly;GO:0018904	gi|1388084|gb|AAC49356.1|/1.20692e-43/thioredoxin h, partial [Arabidopsis thaliana]
AT4G27450	1403	43.8	9.89	-2.14689	Down	0.865029	-	-	-	-	gi|674236499|gb|KFK29264.1|/1.12053e-122/hypothetical protein AALP_AA7G110300 [Arabis alpina]
AT3G46090	635	87.6567	19.7867	-2.14734	Down	0.877147	-	GO:0044464	GO:0046914//transition metal ion binding;GO:0001071//nucleic acid binding transcription factor activity	GO:0009642//response to light intensity;GO:0009411//response to UV;GO:0009743//response to carbohydrate;GO:0009409//response to cold;GO:0006972//hyperosmotic response;GO:0006351//transcription, DNA-templated	gi|15231335|ref|NP_190195.1|/1.71665e-85/zinc finger protein ZAT7 [Arabidopsis thaliana]
AT1G15125	1288	33.0333	7.44667	-2.14926	Down	0.857009	K18848|1|9e-64|122|pop:POPTR_0005s14810g|indole-3-acetate O-methyltransferase [EC:2.1.1.278]	-	GO:0008168//methyltransferase activity	GO:0006730//one-carbon metabolic process	gi|186478506|ref|NP_683307.2|/0/S-adenosyl-L-methionine-dependent methyltransferase [Arabidopsis thaliana]
AT3G46900	636	142.73	32.11	-2.15219	Down	0.882297	K14686|1|6e-67|253|ath:AT3G46900|solute carrier family 31 (copper transporter), member 1	GO:0043231//intracellular membrane-bounded organelle;GO:0031225//anchored component of membrane	GO:0005375//copper ion transmembrane transporter activity	GO:0035434//copper ion transmembrane transport;GO:0048513//animal organ development;GO:0003006//developmental process involved in reproduction	gi|15232677|ref|NP_190274.1|/3.07965e-66/copper transporter 2 [Arabidopsis thaliana]
AT5G59820	816	268.387	60.1167	-2.15848	Down	0.886602	-	GO:0044464	GO:0046914//transition metal ion binding;GO:0001071//nucleic acid binding transcription factor activity	GO:0009642//response to light intensity;GO:0009411//response to UV;GO:0009743//response to carbohydrate;GO:0009409//response to cold;GO:0006972//hyperosmotic response;GO:0006351//transcription, DNA-templated	gi|15238538|ref|NP_200790.1|/3.56189e-88/high light responsive zinc finger protein ZAT12 [Arabidopsis thaliana]
AT3G51660	1185	15.8867	3.55667	-2.15922	Down	0.82658	K07253|1|1e-17|91.7|pop:POPTR_0006s10570g|phenylpyruvate tautomerase [EC:5.3.2.1]	GO:0042579//microbody	-	GO:0006952//defense response;GO:0009607//response to biotic stimulus	gi|18409398|ref|NP_566955.1|/2.39859e-34/Tautomerase/MIF superfamily protein [Arabidopsis thaliana]
AT4G15540	1990	12.2967	2.73667	-2.16778	Down	0.811914	K01623|1|2e-09|45.8|pda:103722777|fructose-bisphosphate aldolase, class I [EC:4.1.2.13]	GO:0044464	-	-	gi|674933754|emb|CDX99641.1|/9.55894e-64/BnaC04g33980D [Brassica napus]
AT1G58225	1061	47.2733	10.49	-2.17201	Down	0.867347	-	GO:0044464;GO:0044464	-	-	gi|30696232|ref|NP_849824.1|/2.49402e-32/uncharacterized protein [Arabidopsis thaliana]
AT3G02515	886	12.52	2.77667	-2.17281	Down	0.813111	K15113|1|4e-14|62.8|aly:ARALYDRAFT_678321|solute carrier family 25 (mitochondrial iron transporter), member 28/37	-	-	-	gi|297848986|ref|XP_002892374.1|/2.26885e-13/predicted protein [Arabidopsis lyrata subsp. lyrata]
AT2G41905	463	45.5533	10.1	-2.1732	Down	0.866641	-	-	-	-	-
AT1G28190	1040	14.5033	3.20667	-2.17724	Down	0.822528	-	-	-	-	gi|15217852|ref|NP_174140.1|/4.31092e-106/uncharacterized protein [Arabidopsis thaliana]
ATMG00690	723	10.9967	2.42333	-2.182	Down	0.804999	K02878|1|3e-12|72.4|aly:ARALYDRAFT_905313|large subunit ribosomal protein L16;K02965|2|8e-06|36.6|sot:102587075|small subunit ribosomal protein S19	GO:0044424	-	-	gi|13449347|ref|NP_085529.1|/2.41516e-127/hypothetical protein ArthMp062 [Arabidopsis thaliana]
AT1G24145	713	124.68	27.28	-2.19231	Down	0.882412	-	GO:0044464	-	-	gi|2829866|gb|AAC00574.1|/1.18684e-38/Hypothetical protein [Arabidopsis thaliana]
AT5G52740	651	10.7233	2.34	-2.19617	Down	0.803925	-	-	GO:0043169//cation binding	-	gi|15237243|ref|NP_200086.1|/2.20991e-22/copper transport family protein [Arabidopsis thaliana]
AT3G15518	643	84.79	18.4833	-2.19767	Down	0.878536	-	-	-	-	gi|7021737|gb|AAF35418.1|/1.41746e-58/hypothetical protein [Arabidopsis thaliana]
AT4G21850	1123	40.3267	8.79	-2.1978	Down	0.864538	K07305|1|4e-52|117|aly:ARALYDRAFT_354592|peptide-methionine (R)-S-oxide reductase [EC:1.8.4.12]	GO:0044444//cytoplasmic part;GO:0044444//cytoplasmic part	GO:0016671//oxidoreductase activity, acting on a sulfur group of donors, disulfide as acceptor;GO:0016671//oxidoreductase activity, acting on a sulfur group of donors, disulfide as acceptor	GO:0000302//response to reactive oxygen species;GO:0008152//metabolic process;GO:0000302//response to reactive oxygen species;GO:0008152//metabolic process	gi|18415777|ref|NP_567638.1|/2.28479e-51/methionine sulfoxide reductase B9 [Arabidopsis thaliana]
AT2G22820	195	13.32	2.9	-2.19947	Down	0.818499	-	-	-	-	gi|15227756|ref|NP_179867.1|/1.1661e-30/uncharacterized protein [Arabidopsis thaliana]
AT1G09240	1250	17.65	3.83667	-2.20174	Down	0.833625	K05953|1|6e-178|624|ath:AT1G09240|nicotianamine synthase [EC:2.5.1.43]	-	GO:0016765//transferase activity, transferring alkyl or aryl (other than methyl) groups	GO:0018130	gi|15217462|ref|NP_172395.1|/3.57436e-177/nicotianamine synthase 3 [Arabidopsis thaliana]
AT5G11000	1397	196.883	42.7233	-2.20424	Down	0.886287	K10406|1|1e-24|115|mtr:MTR_5g096570|kinesin family member C2/C3	GO:0016020//membrane	-	-	gi|15238921|ref|NP_196661.1|/7.64235e-155/uncharacterized protein [Arabidopsis thaliana]
AT3G01830	1108.22	33.05	7.16333	-2.20595	Down	0.85915	K13448|1|3e-63|244|ath:AT3G01830|calcium-binding protein CML	GO:0044464;GO:0044464	GO:0046872//metal ion binding;GO:0016301//kinase activity;GO:0032559;GO:0016301//kinase activity;GO:0032559	GO:0006464//cellular protein modification process;GO:0006464//cellular protein modification process	gi|15232204|ref|NP_186833.1|/0/LysM-containing receptor-like kinase [Arabidopsis thaliana]
AT4G08555	391	132.457	28.6833	-2.20724	Down	0.883547	-	-	-	-	gi|30680796|ref|NP_849345.1|/1.00468e-10/uncharacterized protein [Arabidopsis thaliana]
AT2G05540	1062	29.01	6.27667	-2.20848	Down	0.854707	-	-	-	-	gi|227206208|dbj|BAH57159.1|/1.20445e-10/AT2G05540 [Arabidopsis thaliana]
AT5G13320	3542	11.16	2.41333	-2.20924	Down	0.807194	K14487|1|0.0|817|crb:CARUB_v10000575mg|auxin responsive GH3 gene family	-	GO:0016881//acid-amino acid ligase activity	GO:0002831;GO:0009725//response to hormone;GO:0009626//plant-type hypersensitive response;GO:0042742//defense response to bacterium;GO:0032787//monocarboxylic acid metabolic process;GO:0007165//signal transduction;GO:0009581//detection of external stimulus	gi|392311805|pdb|4EQ4|A/0/Chain A, Crystal Structure Of Seleno-Methionine Derivatized Gh3.12
AT5G20790	744	42.1467	9.09667	-2.21201	Down	0.866088	-	GO:0044464;GO:0044464	-	-	gi|18420313|ref|NP_568401.1|/9.7097e-95/uncharacterized protein [Arabidopsis thaliana]
AT1G31820	1829	16.21	3.49667	-2.21283	Down	0.829673	K11584|1|2e-137|490|cic:CICLE_v10029887mg|serine/threonine-protein phosphatase 2A regulatory subunit B'	GO:0031224//intrinsic component of membrane	GO:0015171//amino acid transmembrane transporter activity	GO:0006865//amino acid transport	gi|15222487|ref|NP_174465.1|/0/polyamine transporter 1 [Arabidopsis thaliana]
AT1G29640	780	34.23	7.34333	-2.22075	Down	0.860593	-	-	-	GO:0009725//response to hormone	gi|15220508|ref|NP_174257.1|/2.459e-67/uncharacterized protein [Arabidopsis thaliana]
AT1G72240	571	59.78	12.7967	-2.22389	Down	0.873432	-	-	-	-	gi|12323659|gb|AAG51792.1|AC067754_8/7.87227e-46/hypothetical protein; 54117-54518 [Arabidopsis thaliana]
AT1G67855	621	45.59	9.64	-2.24161	Down	0.868766	K16285|1|2e-64|245|ath:AT1G67856|RING/U-box domain-containing protein [EC:2.3.2.27]	-	GO:0046914//transition metal ion binding	-	gi|186493771|ref|NP_001117565.1|/1.03626e-63/RING/U-box domain-containing protein [Arabidopsis thaliana]
AT1G24140	1343	277.407	58.6233	-2.24246	Down	0.889234	K07761|1|3e-113|409|ath:AT1G59970|gelatinase A [EC:3.4.24.24];K01402|4|3e-69|263|egr:104426223|matrix metalloproteinase-8 (neutrophil collagenase) [EC:3.4.24.34]	GO:0031224//intrinsic component of membrane;GO:0044421	GO:0046914//transition metal ion binding;GO:0004175//endopeptidase activity	GO:0019538//protein metabolic process	gi|53749140|gb|AAU90055.1|/0/At1g24140 [Arabidopsis thaliana]
AT4G10500	1460	41.91	8.84667	-2.24409	Down	0.866886	K05278|1|5e-47|189|atr:18425268|flavonol synthase [EC:1.14.11.23];K06892|5|3e-46|186|smo:SELMODRAFT_452904|feruloyl-CoA ortho-hydroxylase [EC:1.14.11.-]	-	GO:0016705//oxidoreductase activity, acting on paired donors, with incorporation or reduction of molecular oxygen	GO:0008152//metabolic process	gi|15235126|ref|NP_192788.1|/0/oxidoreductase, 2OG-Fe(II) oxygenase family protein [Arabidopsis thaliana]
AT4G27410	1397.61	92.31	19.4333	-2.24795	Down	0.881038	-	GO:0043231//intracellular membrane-bounded organelle;GO:0043231//intracellular membrane-bounded organelle;GO:0043231//intracellular membrane-bounded organelle	GO:0003676//nucleic acid binding;GO:0001071//nucleic acid binding transcription factor activity;GO:0003676//nucleic acid binding;GO:0001071//nucleic acid binding transcription factor activity;GO:0003676//nucleic acid binding;GO:0001071//nucleic acid binding transcription factor activity	GO:0009725//response to hormone;GO:0006950//response to stress;GO:0010467//gene expression;GO:0009725//response to hormone;GO:0006950//response to stress;GO:0010467//gene expression;GO:0009725//response to hormone;GO:0006950//response to stress;GO:0010467//gene expression	gi|145334143|ref|NP_001078452.1|/8.7301e-132/NAC transcription factor RD26 [Arabidopsis thaliana]
AT1G07500	266	86.15	18.01	-2.25805	Down	0.880608	-	-	-	-	gi|8778541|gb|AAF79549.1|AC022464_7/3.90219e-23/F22G5.11 [Arabidopsis thaliana]
AT5G39610	1389	23.6767	4.93	-2.26381	Down	0.84922	K05941|1|2e-07|57.8|mdm:103435918|glutathione gamma-glutamylcysteinyltransferase [EC:2.3.2.15];K00162|2|1e-06|55.5|obr:102719045|pyruvate dehydrogenase E1 component beta subunit [EC:1.2.4.1]	GO:0043231//intracellular membrane-bounded organelle	GO:0003676//nucleic acid binding;GO:0042802//identical protein binding;GO:0001071//nucleic acid binding transcription factor activity;GO:0046983//protein dimerization activity	GO:0006970//response to osmotic stress;GO:0007165//signal transduction;GO:0010467//gene expression;GO:0010260//organ senescence	gi|15241819|ref|NP_198777.1|/3.99214e-159/NAC-domain transcription factor [Arabidopsis thaliana]
AT5G17860	1987	48.77	10.14	-2.26594	Down	0.87133	K13754|1|0.0|1013|ath:AT5G17860|solute carrier family 24 (sodium/potassium/calcium exchanger), member 6	GO:0031224//intrinsic component of membrane	GO:0015298//solute:cation antiporter activity	GO:0006811//ion transport	gi|15238665|ref|NP_197288.1|/0/calcium exchanger 7 [Arabidopsis thaliana]
AT4G00700	3464	14.2233	2.95667	-2.26622	Down	0.82483	K01652|1|1e-06|56.6|sly:101253806|acetolactate synthase I/II/III large subunit [EC:2.2.1.6]	-	-	-	gi|22328187|ref|NP_191979.2|/0/C2 calcium/lipid-binding plant phosphoribosyltransferase family protein [Arabidopsis thaliana]
AT2G37770	2015	10.78	2.24	-2.26679	Down	0.807179	K00011|1|3e-77|157|cit:102618121|aldehyde reductase [EC:1.1.1.21]	-	GO:0016616//oxidoreductase activity, acting on the CH-OH group of donors, NAD or NADP as acceptor;GO:0050661//NADP binding;GO:0016616//oxidoreductase activity, acting on the CH-OH group of donors, NAD or NADP as acceptor;GO:0050661//NADP binding	GO:0006970//response to osmotic stress;GO:0008152//metabolic process;GO:0006970//response to osmotic stress;GO:0008152//metabolic process	gi|255311879|pdb|3H7U|A/4.12337e-106/Chain A, Crystal Structure Of The Plant Stress-Response Enzyme Akr4c9
AT5G27420	1490	486.573	101.013	-2.26811	Down	0.892365	K10664|1|0.0|644|ath:AT5G27420|E3 ubiquitin-protein ligase ATL6/9/15/31/42/55 [EC:2.3.2.27]	GO:0016020//membrane	GO:0046914//transition metal ion binding;GO:0019787//ubiquitin-like protein transferase activity	GO:0009725//response to hormone;GO:0009743//response to carbohydrate;GO:0031669//cellular response to nutrient levels;GO:0032446//protein modification by small protein conjugation	gi|15240924|ref|NP_198094.1|/0/E3 ubiquitin-protein ligase ATL31 [Arabidopsis thaliana]
AT2G04495	941	44.97	9.33333	-2.2685	Down	0.869618	-	-	-	-	gi|22325467|ref|NP_671776.1|/2.18967e-58/uncharacterized protein [Arabidopsis thaliana]
AT3G61900	567	12.5167	2.59667	-2.26912	Down	0.817056	K14488|1|8e-54|209|ath:AT3G61900|SAUR family protein	-	-	GO:0009725//response to hormone	gi|15228626|ref|NP_191749.1|/3.89792e-53/SAUR-like auxin-responsive protein [Arabidopsis thaliana]
AT3G57260	1343	681.513	141.117	-2.27185	Down	0.893171	K15429|1|2e-47|190|pvu:PHAVU_003G176600g|tRNA (guanine37-N1)-methyltransferase [EC:2.1.1.228];K13098|3|2e-43|177|eus:EUTSA_v10012621mg|RNA-binding protein FUS;K19619|4|1e-42|174|eus:EUTSA_v10006713mg|tyrosyl-DNA phosphodiesterase 2 [EC:3.1.4.-]	GO:0043231//intracellular membrane-bounded organelle;GO:0005576//extracellular region;GO:0030312//external encapsulating structure	GO:0043167//ion binding;GO:0008422//beta-glucosidase activity	GO:0009814//defense response, incompatible interaction;GO:0044238//primary metabolic process	gi|15230262|ref|NP_191285.1|/5.54681e-171/beta 1,3-glucanase 2 [Arabidopsis thaliana]
AT1G13990	1839	26.5167	5.48667	-2.2729	Down	0.853824	-	-	-	-	gi|8778396|gb|AAF79404.1|AC068197_14/2.41326e-69/F16A14.21 [Arabidopsis thaliana]
AT3G50260	823	18.8333	3.87667	-2.2804	Down	0.839734	K09286|1|9e-51|200|eus:EUTSA_v10004985mg|EREBP-like factor	GO:0043231//intracellular membrane-bounded organelle	GO:0003676//nucleic acid binding;GO:0001071//nucleic acid binding transcription factor activity	GO:0006351//transcription, DNA-templated;GO:0006952//defense response;GO:0009743//response to carbohydrate;GO:0008219//cell death;GO:0051707//response to other organism	gi|15229705|ref|NP_190595.1|/1.13573e-73/ethylene-responsive transcription factor ERF011 [Arabidopsis thaliana]
AT2G18690	1408	230.023	46.9233	-2.2934	Down	0.890055	-	GO:0044464;GO:0044464	-	-	gi|18398818|ref|NP_028490.1|/3.5905e-144/uncharacterized protein [Arabidopsis thaliana]
AT1G19510	1094	30.6767	6.19667	-2.30758	Down	0.860217	K01184|1|7e-13|75.5|obr:102702858|polygalacturonase [EC:3.2.1.15]	-	GO:0003676//nucleic acid binding;GO:0001071//nucleic acid binding transcription factor activity	GO:0006351//transcription, DNA-templated	gi|30686409|ref|NP_564087.2|/1.2131e-37/protein RADIALIS-like 5 [Arabidopsis thaliana]
AT1G14870	1149	36.6367	7.39	-2.30964	Down	0.865827	K14006|1|3e-08|54.3|tcc:TCM_045610|protein transport protein SEC23	GO:0016020//membrane;GO:0043231//intracellular membrane-bounded organelle	-	GO:0006950//response to stress	gi|15223920|ref|NP_172940.1|/5.96717e-61/cadmium resistance protein 2 [Arabidopsis thaliana]
AT3G25870	968	19.59	3.94667	-2.31141	Down	0.842888	-	-	-	-	gi|18404714|ref|NP_566782.1|/1.3375e-82/uncharacterized protein [Arabidopsis thaliana]
AT4G19420	2921.3	15.4933	3.11	-2.31666	Down	0.835298	K00654|1|2e-18|96.3|pda:103698677|serine palmitoyltransferase [EC:2.3.1.50]	-	-	-	gi|674865170|emb|CDY67801.1|/2.45024e-130/BnaAnng25210D, partial [Brassica napus]
AT3G15510	1873	14.2033	2.85	-2.3172	Down	0.830578	K00162|1|2e-09|65.1|obr:102719045|pyruvate dehydrogenase E1 component beta subunit [EC:1.2.4.1]	GO:0043231//intracellular membrane-bounded organelle	GO:0003676//nucleic acid binding;GO:0001071//nucleic acid binding transcription factor activity	GO:0009642//response to light intensity;GO:0009813//flavonoid biosynthetic process;GO:0006355//regulation of transcription, DNA-templated;GO:0032501//multicellular organismal process	gi|15232606|ref|NP_188170.1|/2.28633e-161/NAC domain containing protein 2 [Arabidopsis thaliana]
AT1G03850	660	18.15	3.59667	-2.33524	Down	0.844269	K03676|1|5e-20|100|pmum:103324825|glutaredoxin 3	-	GO:0015036//disulfide oxidoreductase activity;GO:0015036//disulfide oxidoreductase activity	GO:0009725//response to hormone;GO:0019725//cellular homeostasis;GO:0009725//response to hormone;GO:0019725//cellular homeostasis	gi|18379149|ref|NP_563691.1|/6.84596e-68/glutaredoxin ATGRXS13 [Arabidopsis thaliana]
AT3G62550	1190	18.72	3.69	-2.34289	Down	0.845858	-	GO:0043231//intracellular membrane-bounded organelle	-	GO:0050896//response to stimulus	gi|15228790|ref|NP_191814.1|/5.16468e-42/drought responsive ATP-binding motif containing protein [Arabidopsis thaliana]
AT5G10695	559	67.6133	13.3133	-2.34444	Down	0.883778	-	-	-	-	gi|18416352|ref|NP_568234.1|/3.70034e-24/uncharacterized protein [Arabidopsis thaliana]
AT1G70690	1631	18.9833	3.71667	-2.35265	Down	0.847178	K04730|1|3e-19|97.4|sita:101780976|interleukin-1 receptor-associated kinase 1 [EC:2.7.11.1];K04733|5|2e-12|75.1|mtr:MTR_083s0014|interleukin-1 receptor-associated kinase 4 [EC:2.7.11.1]	GO:0005911//cell-cell junction	-	GO:0006952//defense response	gi|12324753|gb|AAG52335.1|AC011663_14/5.16088e-145/unknown protein; 52490-51678 [Arabidopsis thaliana]
AT1G65510	629	18.44	3.59	-2.36078	Down	0.846042	-	GO:0044464	-	-	gi|110740332|dbj|BAF02061.1|/5.58115e-20/hypothetical protein [Arabidopsis thaliana]
AT3G51430	1561	33.61	6.52667	-2.36447	Down	0.869265	-	GO:0043231//intracellular membrane-bounded organelle;GO:0043231//intracellular membrane-bounded organelle	GO:0016843;GO:0016843	GO:0009820//alkaloid metabolic process;GO:0009820//alkaloid metabolic process	gi|18409339|ref|NP_566951.1|/0/strictosidine synthase-like 5 [Arabidopsis thaliana]
AT5G55460	618	31.6767	6.12667	-2.37025	Down	0.86773	-	GO:0044464	GO:0005488	-	gi|9758178|dbj|BAB08563.1|/3.64917e-53/unnamed protein product [Arabidopsis thaliana]
AT3G04720	1039	627.68	121.073	-2.37415	Down	0.900454	K01183|1|3e-07|56.6|tcc:TCM_006498|chitinase [EC:3.2.1.14]	-	GO:0030247//polysaccharide binding	GO:0050832//defense response to fungus;GO:0009725//response to hormone;GO:0006970//response to osmotic stress;GO:0009814//defense response, incompatible interaction	gi|15229342|ref|NP_187123.1|/1.26892e-65/pathogenesis-related 4 [Arabidopsis thaliana]
AT1G29290	607	44.0633	8.46	-2.38085	Down	0.877208	-	GO:0044464	-	-	gi|15218885|ref|NP_174223.1|/2.0337e-53/uncharacterized protein [Arabidopsis thaliana]
AT1G22500	1425	12.95	2.48333	-2.3826	Down	0.828015	K10664|1|0.0|728|ath:AT1G22500|E3 ubiquitin-protein ligase ATL6/9/15/31/42/55 [EC:2.3.2.27]	GO:0044464	GO:0046914//transition metal ion binding;GO:0019787//ubiquitin-like protein transferase activity	GO:0032446//protein modification by small protein conjugation	gi|68565333|sp|Q9SK92.1|ATL15_ARATH/0/RecName: Full=E3 ubiquitin-protein ligase ATL15; AltName: Full=RING-H2 finger protein ATL15; Flags: Precursor [Arabidopsis thaliana]
AT4G21840	1224	11.41	2.18333	-2.38569	Down	0.820172	K07305|1|3e-42|116|ath:AT4G21840|peptide-methionine (R)-S-oxide reductase [EC:1.8.4.12]	GO:0044444//cytoplasmic part	GO:0016671//oxidoreductase activity, acting on a sulfur group of donors, disulfide as acceptor	GO:0000302//response to reactive oxygen species;GO:0008152//metabolic process	gi|15234621|ref|NP_193915.1|/1.55351e-41/methionine sulfoxide reductase B8 [Arabidopsis thaliana]
AT4G28085	481.71	20.24	3.87	-2.3868	Down	0.851345	-	GO:0031224//intrinsic component of membrane;GO:0031224//intrinsic component of membrane	-	-	gi|18417123|ref|NP_567796.1|/7.80008e-21/uncharacterized protein [Arabidopsis thaliana]
AT3G29034	570	34.4233	6.57	-2.38942	Down	0.871023	-	-	-	-	gi|30689454|ref|NP_850646.1|/1.05346e-13/uncharacterized protein [Arabidopsis thaliana]
AT5G22520	598	11.8067	2.25	-2.3916	Down	0.822228	-	-	-	-	gi|15242907|ref|NP_197644.1|/2.05942e-34/uncharacterized protein [Arabidopsis thaliana]
AT1G68620	1294	59.08	11.16	-2.40433	Down	0.88344	K14493|1|4e-43|176|smo:SELMODRAFT_443106|gibberellin receptor GID1 [EC:3.-.-.-]	-	GO:0003824//catalytic activity	-	gi|18409077|ref|NP_564936.1|/0/probable carboxylesterase 6 [Arabidopsis thaliana]
AT5G11140	726	8.87667	1.66667	-2.41305	Down	0.801761	K08900|1|1e-16|87.0|cit:102628180|mitochondrial chaperone BCS1	-	-	-	gi|15238969|ref|NP_196675.1|/2.5826e-113/phospholipase-like (PEARLI 4) family protein [Arabidopsis thaliana]
AT5G09440	1115	62.2933	11.62	-2.42247	Down	0.884975	K14299|1|2e-10|67.4|mdm:103418195|nucleoporin SEH1	GO:0005618//cell wall	GO:0016788//hydrolase activity, acting on ester bonds;GO:0016747//transferase activity, transferring acyl groups other than amino-acyl groups	GO:0000003//reproduction	gi|15242420|ref|NP_196506.1|/2.84948e-159/protein exordium like 4 [Arabidopsis thaliana]
AT1G57630	519	156.83	29.0667	-2.43176	Down	0.895911	K02183|1|2e-38|158|eus:EUTSA_v10027748mg|calmodulin;K19613|4|5e-27|120|vvi:100241448|leucine-rich repeat protein SHOC2	GO:0044425	GO:0004872//receptor activity;GO:0016462//pyrophosphatase activity;GO:0032559	GO:0006952//defense response;GO:0012501//programmed cell death;GO:0023052//signaling	gi|15223632|ref|NP_176076.1|/2.12287e-86/Toll-Interleukin-Resistance domain-containing protein [Arabidopsis thaliana]
AT3G50770	823	16.5767	3.07	-2.43284	Down	0.842934	K13448|1|4e-97|354|ath:AT3G50770|calcium-binding protein CML	GO:0009536//plastid	GO:0046872//metal ion binding	-	gi|84028858|sp|Q8L3R2.2|CML41_ARATH/2.11248e-96/RecName: Full=Probable calcium-binding protein CML41; AltName: Full=Calmodulin-like protein 41 [Arabidopsis thaliana]
AT5G20150	1254	11.4767	2.12333	-2.4343	Down	0.821522	-	GO:0043231//intracellular membrane-bounded organelle	-	GO:0010647//positive regulation of cell communication;GO:0009267//cellular response to starvation	gi|15241275|ref|NP_197515.1|/2.62189e-119/SPX domain-containing protein 1 [Arabidopsis thaliana]
AT4G33310	261	18.06	3.32667	-2.44065	Down	0.847424	-	-	-	-	gi|15234140|ref|NP_195057.1|/5.07632e-47/uncharacterized protein [Arabidopsis thaliana]
AT1G24530	1479	26.7167	4.90667	-2.44492	Down	0.863816	K16794|1|3e-42|173|csv:101206723|platelet-activating factor acetylhydrolase IB subunit alpha;K03362|4|6e-34|145|rcu:RCOM_0801980|F-box and WD-40 domain protein 1/11;K10260|5|1e-29|131|csl:COCSUDRAFT_23114|F-box and WD-40 domain protein 7	GO:0031234//extrinsic component of cytoplasmic side of plasma membrane	-	-	gi|18395507|ref|NP_564219.1|/0/transducin/WD-40 repeat-containing protein [Arabidopsis thaliana]
AT3G09270	1001	8.77	1.60667	-2.44851	Down	0.802052	K00799|1|7e-62|238|ath:AT3G09270|glutathione S-transferase [EC:2.5.1.18]	GO:0044424	-	GO:0009404//toxin metabolic process;GO:0010038//response to metal ion	gi|15232628|ref|NP_187538.1|/4.00373e-61/glutathione S-transferase TAU 8 [Arabidopsis thaliana]
AT2G29350	1643	155.617	28.4333	-2.45234	Down	0.896287	K08081|1|5e-126|353|aly:ARALYDRAFT_481850|tropinone reductase I [EC:1.1.1.206]	-	GO:0016616//oxidoreductase activity, acting on the CH-OH group of donors, NAD or NADP as acceptor;GO:0016616//oxidoreductase activity, acting on the CH-OH group of donors, NAD or NADP as acceptor;GO:0016616//oxidoreductase activity, acting on the CH-OH group of donors, NAD or NADP as acceptor	GO:0006952//defense response;GO:0008152//metabolic process;GO:0032502//developmental process;GO:0006952//defense response;GO:0008152//metabolic process;GO:0032502//developmental process;GO:0006952//defense response;GO:0008152//metabolic process;GO:0032502//developmental process	gi|15227075|ref|NP_180496.1|/1.11855e-130/senescence-associated protein 13 [Arabidopsis thaliana]
AT5G35735	2246	121.773	22.2333	-2.4534	Down	0.894108	-	GO:0031224//intrinsic component of membrane	-	-	gi|75171253|sp|Q9FKH6.1|B561P_ARATH/5.89319e-113/RecName: Full=Cytochrome b561 and DOMON domain-containing protein At5g35735; AltName: Full=Protein b561A.tha16; Flags: Precursor [Arabidopsis thaliana]
AT1G76955	736	31.7433	5.66667	-2.48588	Down	0.870746	-	GO:0044464	-	-	gi|42572137|ref|NP_974159.1|/2.3613e-21/uncharacterized protein [Arabidopsis thaliana]
AT3G60540	903	27.5733	4.91333	-2.4885	Down	0.86595	K09481|1|3e-30|132|ath:AT3G60540|protein transport protein SEC61 subunit beta	-	-	GO:0006810//transport;GO:0006810//transport	gi|15232357|ref|NP_191613.1|/1.53385e-29/Preprotein translocase Sec, Sec61-beta subunit protein [Arabidopsis thaliana]
AT4G33040	770	66.9133	11.7533	-2.50922	Down	0.887868	K03676|1|3e-57|222|eus:EUTSA_v10026405mg|glutaredoxin 3	-	GO:0015036//disulfide oxidoreductase activity	GO:0019725//cellular homeostasis	gi|15234046|ref|NP_195030.1|/1.56127e-58/glutaredoxin-C6 [Arabidopsis thaliana]
AT1G67810	862	54.7267	9.61	-2.50964	Down	0.884238	K03517|1|2e-53|209|pmum:103337950|quinolinate synthase [EC:2.5.1.72]	GO:0009536//plastid	-	GO:0031163;GO:0031325//positive regulation of cellular metabolic process	gi|15220546|ref|NP_176947.1|/5.38259e-146/sulfur E2 [Arabidopsis thaliana]
AT5G62770	1113	94.5733	16.24	-2.54188	Down	0.893578	-	-	-	-	gi|15241966|ref|NP_201083.1|/5.44919e-110/uncharacterized protein [Arabidopsis thaliana]
AT5G55010	330	9.15667	1.56333	-2.5502	Down	0.808583	-	-	-	-	gi|15240438|ref|NP_200312.1|/8.3613e-58/uncharacterized protein [Arabidopsis thaliana]
AT2G17710	1151	30.5833	5.21	-2.55339	Down	0.871138	-	-	-	-	gi|18398508|ref|NP_565423.1|/1.24925e-64/uncharacterized protein [Arabidopsis thaliana]
AT5G05300	309	215.853	36.6667	-2.55751	Down	0.900892	-	GO:0044464	-	-	gi|15239066|ref|NP_196149.1|/8.26624e-50/uncharacterized protein [Arabidopsis thaliana]
AT3G61190	923	42.4333	7.13667	-2.57188	Down	0.88093	-	GO:0044464;GO:0044464	GO:0008289//lipid binding;GO:0008289//lipid binding	GO:0006952//defense response;GO:0009987//cellular process;GO:0010033//response to organic substance;GO:0009628//response to abiotic stimulus;GO:0006952//defense response;GO:0009987//cellular process;GO:0010033//response to organic substance;GO:0009628//response to abiotic stimulus	gi|18411880|ref|NP_567111.1|/2.04854e-109/BON association protein 1 [Arabidopsis thaliana]
AT5G46080	1316	33.7133	5.66333	-2.5736	Down	0.874776	K04730|1|7e-95|348|tcc:TCM_029799|interleukin-1 receptor-associated kinase 1 [EC:2.7.11.1]	GO:0044464	GO:0016301//kinase activity;GO:0032559	GO:0006464//cellular protein modification process	gi|15237373|ref|NP_199420.1|/8.88084e-174/protein kinase family protein [Arabidopsis thaliana]
AT4G32940	2999	145.017	24.3	-2.57719	Down	0.902312	K01369|1|2e-135|164|ath:AT2G25940|legumain [EC:3.4.22.34]	GO:0044464	GO:0004175//endopeptidase activity	GO:0016485//protein processing	gi|15225226|ref|NP_180165.1|/1.23765e-134/alpha-vacuolar processing enzyme [Arabidopsis thaliana]
AT4G02075	3058	8.44333	1.40667	-2.58553	Down	0.806649	-	GO:0016020//membrane	GO:0046914//transition metal ion binding	-	gi|18411826|ref|NP_567222.1|/1.12821e-21/protein pitchoun 1 [Arabidopsis thaliana]
AT5G25260	1802	13.69	2.27333	-2.59024	Down	0.840448	K07192|1|3e-163|575|aly:ARALYDRAFT_662358|flotillin	GO:0031090//organelle membrane;GO:0043231//intracellular membrane-bounded organelle	-	-	gi|15238751|ref|NP_197908.1|/1.13307e-164/SPFH/Band 7/PHB domain-containing membrane-associated protein [Arabidopsis thaliana]
AT1G65690	1524	8.88	1.47	-2.59474	Down	0.8111	-	-	-	GO:0051707//response to other organism;GO:0007165//signal transduction	gi|6686408|gb|AAF23842.1|AC007234_14/3.93054e-75/F1E22.7 [Arabidopsis thaliana]
AT1G13340	1671	37.4333	6.19333	-2.59554	Down	0.881813	K19476|1|3e-74|280|brp:103871942|vacuolar protein sorting-associated protein IST1	-	-	-	gi|15222251|ref|NP_172792.1|/0/Regulator of Vps4 activity in the MVB pathway protein [Arabidopsis thaliana]
AT3G12830	958	52.4967	8.67333	-2.59757	Down	0.889273	K14488|1|5e-68|258|ath:AT3G12830|SAUR family protein	-	-	GO:0009725//response to hormone	gi|15230601|ref|NP_187889.1|/2.6652e-67/SAUR-like auxin-responsive protein [Arabidopsis thaliana]
AT1G65484	649.67	16.6467	2.73333	-2.6065	Down	0.851353	-	-	-	-	gi|186493224|ref|NP_001117550.1|/3.47951e-06/uncharacterized protein [Arabidopsis thaliana]
AT4G39610	1176	8.02667	1.31333	-2.61157	Down	0.802858	-	-	-	-	gi|15235158|ref|NP_195671.1|/9.38416e-124/uncharacterized protein [Arabidopsis thaliana]
AT5G24200	2791	8.30333	1.33667	-2.63505	Down	0.806703	-	-	GO:0016787//hydrolase activity	GO:0044238//primary metabolic process	gi|9757929|dbj|BAB08411.1|/1.09338e-111/unnamed protein product [Arabidopsis thaliana]
AT1G56060	617	35.1367	5.64333	-2.63836	Down	0.881092	-	-	-	-	gi|15222831|ref|NP_176002.1|/5.92526e-22/uncharacterized protein [Arabidopsis thaliana]
AT5G08240	1562	21.1867	3.39667	-2.64097	Down	0.863509	-	-	-	-	gi|15241568|ref|NP_196441.1|/2.47364e-64/uncharacterized protein [Arabidopsis thaliana]
AT1G52880	1586	57.2433	9.16667	-2.64264	Down	0.891936	K00162|1|2e-09|64.7|obr:102719045|pyruvate dehydrogenase E1 component beta subunit [EC:1.2.4.1]	GO:0043231//intracellular membrane-bounded organelle	GO:0003676//nucleic acid binding;GO:0001071//nucleic acid binding transcription factor activity	GO:0009642//response to light intensity;GO:0009813//flavonoid biosynthetic process;GO:0006355//regulation of transcription, DNA-templated;GO:0032501//multicellular organismal process	gi|20466640|gb|AAM20637.1|/4.13609e-127/NAM-like protein [Arabidopsis thaliana]
AT5G42380	791	97.2833	15.1633	-2.68161	Down	0.900439	K13448|1|7e-83|307|ath:AT5G42380|calcium-binding protein CML	GO:0009536//plastid	GO:0046872//metal ion binding	GO:0042221//response to chemical	gi|15238951|ref|NP_199053.1|/3.601e-82/calcium-binding protein CML37 [Arabidopsis thaliana]
AT1G56150	555	217.783	33.92	-2.68269	Down	0.906916	K14488|1|4e-57|220|ath:AT1G56150|SAUR family protein	-	-	GO:0009725//response to hormone	gi|15223462|ref|NP_176011.1|/2.08215e-56/SAUR-like auxin-responsive protein [Arabidopsis thaliana]
AT5G45630	515	111.137	17.1767	-2.69381	Down	0.901912	-	GO:0043231//intracellular membrane-bounded organelle	-	GO:0010467//gene expression;GO:0010260//organ senescence	gi|15242453|ref|NP_199376.1|/6.62758e-53/uncharacterized protein [Arabidopsis thaliana]
AT3G25882	534	92	14.2067	-2.69507	Down	0.900147	-	-	-	-	gi|22331337|ref|NP_683594.1|/9.36823e-56/protein NIM1-INTERACTING 2 [Arabidopsis thaliana]
AT2G45760	815	11.0133	1.69667	-2.69848	Down	0.829565	-	-	-	-	gi|42569943|ref|NP_182100.2|/9.61038e-118/BON1-associated protein 2 [Arabidopsis thaliana]
AT1G35230	615	392.707	60.01	-2.71018	Down	0.909817	-	-	-	-	gi|18399572|ref|NP_564455.1|/6.01003e-16/arabinogalactan protein 5 [Arabidopsis thaliana]
AT3G49570	492	364.263	55.5	-2.71442	Down	0.909533	-	-	-	-	gi|15229169|ref|NP_190526.1|/7.98546e-18/protein RESPONSE TO LOW SULFUR 3 [Arabidopsis thaliana]
AT3G13950	1277	46.0167	6.95333	-2.72638	Down	0.889257	K03083|1|6e-08|59.3|jcu:105629753|glycogen synthase kinase 3 beta [EC:2.7.11.26]	-	-	-	gi|28416895|gb|AAO42978.1|/1.31243e-57/At3g13950 [Arabidopsis thaliana]
AT3G47480	594	238.8	36.0833	-2.7264	Down	0.90806	K13448|1|3e-70|264|ath:AT3G47480|calcium-binding protein CML	GO:0044464	GO:0046872//metal ion binding	-	gi|75337453|sp|Q9SN89.1|CML47_ARATH/1.51534e-69/RecName: Full=Probable calcium-binding protein CML47; AltName: Full=Calmodulin-like protein 47 [Arabidopsis thaliana]
AT3G26470	1545	7.66	1.14333	-2.7441	Down	0.801791	K14552|1|2e-54|214|ath:AT3G26480|NET1-associated nuclear protein 1 (U3 small nucleolar RNA-associated protein 17)	GO:0005576//extracellular region	GO:0032559	GO:0012501//programmed cell death;GO:0006950//response to stress	gi|18404952|ref|NP_566794.1|/8.73334e-101/RPW8 domain-containing powdery mildew resistance protein [Arabidopsis thaliana]
AT5G59220	2216	20.15	3.00667	-2.74454	Down	0.863187	K14497|1|2e-119|248|ath:AT5G59220|protein phosphatase 2C [EC:3.1.3.16]	GO:0009536//plastid	GO:0004721//phosphoprotein phosphatase activity	GO:0009725//response to hormone;GO:0006950//response to stress	gi|75170815|sp|Q9FIF5.1|P2C78_ARATH/9.8722e-119/RecName: Full=Probable protein phosphatase 2C 78; Short=AtPP2C78 [Arabidopsis thaliana]
AT2G29460	1143	13.76	2.02667	-2.7633	Down	0.844431	K00799|1|1e-61|237|ath:AT2G29460|glutathione S-transferase [EC:2.5.1.18]	GO:0044424	GO:0003824//catalytic activity	GO:0009404//toxin metabolic process	gi|15227086|ref|NP_180507.1|/8.31272e-61/glutathione S-transferase tau 4 [Arabidopsis thaliana]
AT1G21550	776	43.38	6.37667	-2.76616	Down	0.888735	K13448|1|4e-86|318|ath:AT1G21550|calcium-binding protein CML	-	GO:0046872//metal ion binding	-	gi|193806744|sp|Q9LPK5.2|CML44_ARATH/1.98711e-85/RecName: Full=Probable calcium-binding protein CML44; AltName: Full=Calmodulin-like protein 44 [Arabidopsis thaliana]
AT2G47770	1044	7.44	1.08333	-2.77983	Down	0.800341	K05770|1|3e-69|262|brp:103843269|benzodiazapine receptor	GO:0044431//Golgi apparatus part;GO:0031224//intrinsic component of membrane	-	GO:0009725//response to hormone;GO:0006970//response to osmotic stress	gi|18407444|ref|NP_566110.1|/2.32322e-83/tryptophan-rich sensory protein-like protein [Arabidopsis thaliana]
AT2G28710	1199	13.67	1.98	-2.78744	Down	0.844599	-	GO:0044464	GO:0046914//transition metal ion binding;GO:0001071//nucleic acid binding transcription factor activity	GO:0006351//transcription, DNA-templated	gi|15226942|ref|NP_180439.1|/9.50135e-71/C2H2-type zinc finger-containing protein [Arabidopsis thaliana]
AT3G21520	835	19.9767	2.87667	-2.79585	Down	0.863931	-	GO:0000325//plant-type vacuole	-	-	gi|22331245|ref|NP_188789.2|/3.68561e-112/DUF679 domain membrane protein 1 [Arabidopsis thaliana]
AT1G56600	2060	130.07	18.6167	-2.80462	Down	0.905136	K18819|1|3e-90|240|ath:AT1G56600|inositol 3-alpha-galactosyltransferase [EC:2.4.1.123]	-	GO:0016757//transferase activity, transferring glycosyl groups	GO:0005975//carbohydrate metabolic process;GO:0006950//response to stress	gi|15223567|ref|NP_176053.1|/1.98349e-89/galactinol synthase 2 [Arabidopsis thaliana]
AT2G40740	2100.02	14.4867	2.06	-2.81401	Down	0.852113	-	-	GO:0003677//DNA binding;GO:0001071//nucleic acid binding transcription factor activity;GO:0003677//DNA binding;GO:0001071//nucleic acid binding transcription factor activity	GO:0006351//transcription, DNA-templated;GO:0006351//transcription, DNA-templated	gi|15226739|ref|NP_181606.1|/1.39681e-76/WRKY transcription factor 55 [Arabidopsis thaliana]
AT1G78410	660	136.57	19.2667	-2.82546	Down	0.909856	-	-	-	GO:0006950//response to stress	gi|18411945|ref|NP_565179.1|/3.57159e-52/VQ motif-containing protein [Arabidopsis thaliana]
AT1G18710	2521	7.45667	1.04333	-2.83733	Down	0.805682	K09422|1|2e-72|274|ath:AT1G18710|myb proto-oncogene protein, plant	GO:0043231//intracellular membrane-bounded organelle	GO:0003676//nucleic acid binding;GO:0001071//nucleic acid binding transcription factor activity	GO:0006351//transcription, DNA-templated;GO:0009719;GO:0006970//response to osmotic stress	gi|3941462|gb|AAC83607.1|/1.28517e-71/putative transcription factor, partial [Arabidopsis thaliana]
AT1G58420	740	183.057	25.3333	-2.85318	Down	0.912396	-	GO:0016020//membrane	-	-	gi|18406291|ref|NP_564733.1|/1.87665e-66/uncharacterized protein [Arabidopsis thaliana]
AT2G35980	884	58.0567	7.67	-2.92016	Down	0.90047	K08488|1|4e-21|102|ath:AT1G32270|syntaxin 7	GO:0009536//plastid	-	GO:0010260//organ senescence;GO:0002252;GO:0009607//response to biotic stimulus	gi|15227542|ref|NP_181142.1|/6.49126e-110/protein NDR1/HIN1-like 10 [Arabidopsis thaliana]
AT1G13330	2664	17.7	2.32	-2.93155	Down	0.864484	K06695|1|8e-88|152|crb:CARUB_v10011847mg|26S proteasome regulatory subunit, ATPase 3, interacting protein	GO:0043231//intracellular membrane-bounded organelle	GO:0004871//signal transducer activity;GO:0019901//protein kinase binding	GO:0022402//cell cycle process;GO:0009736//cytokinin-activated signaling pathway	gi|15222251|ref|NP_172792.1|/5.00126e-120/Regulator of Vps4 activity in the MVB pathway protein [Arabidopsis thaliana]
AT5G03210	535	304.86	39.9	-2.93369	Down	0.915849	-	-	-	-	gi|9757772|dbj|BAB08381.1|/1.27028e-28/unnamed protein product [Arabidopsis thaliana]
AT3G29035	1644	7.70333	1.00333	-2.94068	Down	0.810609	K13126|1|8e-12|55.1|fve:101312606|polyadenylate-binding protein;K05941|3|2e-07|58.2|mdm:103435918|glutathione gamma-glutamylcysteinyltransferase [EC:2.3.2.15];K00162|4|8e-07|56.2|obr:102719045|pyruvate dehydrogenase E1 component beta subunit [EC:1.2.4.1]	GO:0043231//intracellular membrane-bounded organelle	GO:0042802//identical protein binding;GO:0001071//nucleic acid binding transcription factor activity;GO:0046983//protein dimerization activity	GO:0006970//response to osmotic stress;GO:0007165//signal transduction;GO:0010467//gene expression;GO:0010260//organ senescence	gi|15228570|ref|NP_189546.1|/4.33829e-161/NAC domain-containing protein 3 [Arabidopsis thaliana]
AT3G15300	901	9.33333	1.19667	-2.96337	Down	0.826887	-	GO:0009536//plastid	-	-	gi|15232547|ref|NP_188148.1|/5.85895e-106/VQ motif-containing protein [Arabidopsis thaliana]
AT3G02030	3940	15.12	1.93	-2.96979	Down	0.857178	K18696|1|3e-39|165|pop:POPTR_0001s33270g|glycerophosphodiester phosphodiesterase [EC:3.1.4.46]	-	GO:0016747//transferase activity, transferring acyl groups other than amino-acyl groups;GO:0008081//phosphoric diester hydrolase activity	GO:0019400	gi|297832732|ref|XP_002884248.1|/1.00843e-134/hydrolase, alpha/beta fold family protein [Arabidopsis lyrata subsp. lyrata]
AT3G14060	556	77.43	9.84667	-2.97519	Down	0.905704	K15718|1|1e-15|83.2|mtr:MTR_8g021020|linoleate 9S-lipoxygenase [EC:1.13.11.58]	GO:0044424;GO:0030312//external encapsulating structure	-	-	gi|18400259|ref|NP_566472.1|/1.43859e-65/uncharacterized protein [Arabidopsis thaliana]
AT1G05340	1060	30.1567	3.82	-2.98083	Down	0.885919	-	-	-	-	gi|18390510|ref|NP_563734.1|/3.55119e-12/uncharacterized protein [Arabidopsis thaliana]
AT5G52720	888	7.45333	0.943333	-2.98205	Down	0.808077	-	-	GO:0043169//cation binding	-	gi|8953727|dbj|BAA98090.1|/1.43418e-64/unnamed protein product [Arabidopsis thaliana]
AT3G43110	857	8.85667	1.12	-2.98327	Down	0.823126	-	GO:0044464	-	-	gi|15229220|ref|NP_189897.1|/1.5222e-84/uncharacterized protein [Arabidopsis thaliana]
AT3G01970	1016	12.21	1.52333	-3.00276	Down	0.849887	K13424|1|1e-14|81.3|smo:SELMODRAFT_24407|WRKY transcription factor 33;K18835|3|2e-14|80.5|pda:103710681|WRKY transcription factor 2	-	-	GO:0006351//transcription, DNA-templated	gi|15232237|ref|NP_186846.1|/1.35075e-64/WRKY DNA-binding protein 45 [Arabidopsis thaliana]
AT4G14450	585	130.363	16.24	-3.00491	Down	0.915696	-	-	-	-	gi|79474625|ref|NP_193181.3|/1.5089e-58/uncharacterized protein [Arabidopsis thaliana]
AT3G22600	964	181.223	22.3867	-3.01706	Down	0.918397	-	GO:0031224//intrinsic component of membrane	GO:0005488	GO:0051234//establishment of localization;GO:0010876//lipid localization	gi|18403453|ref|NP_566712.1|/4.807e-71/protease inhibitor/seed storage/lipid transfer protein (LTP) family protein [Arabidopsis thaliana]
AT3G02040	1844	71.4133	8.81333	-3.01843	Down	0.909226	K18696|1|1e-104|381|tcc:TCM_017281|glycerophosphodiester phosphodiesterase [EC:3.1.4.46]	-	GO:0008081//phosphoric diester hydrolase activity	GO:0019400	gi|18396047|ref|NP_566159.1|/1.09506e-154/glycerophosphodiester phosphodiesterase 1 [Arabidopsis thaliana]
AT2G42350	847	14.47	1.77333	-3.02853	Down	0.859872	K19038|1|1e-69|263|brp:103866627|E3 ubiquitin-protein ligase ATL41 [EC:2.3.2.27]	-	GO:0046914//transition metal ion binding;GO:0019787//ubiquitin-like protein transferase activity	GO:0032446//protein modification by small protein conjugation	gi|15227928|ref|NP_181764.1|/1.29579e-112/RING-H2 finger protein ATL40 [Arabidopsis thaliana]
AT5G64810	1391	29.4667	3.57	-3.04509	Down	0.890232	K18835|1|4e-09|63.5|egr:104434800|WRKY transcription factor 2	-	GO:0003677//DNA binding;GO:0001071//nucleic acid binding transcription factor activity	GO:0006351//transcription, DNA-templated;GO:0006952//defense response;GO:0007165//signal transduction	gi|8843745|dbj|BAA97293.1|/2.59593e-43/unnamed protein product [Arabidopsis thaliana]
AT1G67920	597	79.47	9.54	-3.05835	Down	0.911283	-	-	-	-	gi|18408896|ref|NP_564914.1|/1.81089e-30/uncharacterized protein [Arabidopsis thaliana]
AT4G12490	786	110.56	13.27	-3.05859	Down	0.914806	K02883|1|2e-32|139|zma:103646289|large subunit ribosomal protein L18e;K11855|2|7e-19|94.7|bvg:104906049|ubiquitin carboxyl-terminal hydrolase 36/42 [EC:3.4.19.12];K05747|3|2e-12|73.6|gmx:102666577|Wiskott-Aldrich syndrome protein	GO:0044464	GO:0005488	GO:0010876//lipid localization;GO:0009814//defense response, incompatible interaction	gi|15235388|ref|NP_192986.1|/7.72635e-45/Bifunctional inhibitor/lipid-transfer protein/seed storage 2S albumin superfamily protein [Arabidopsis thaliana]
AT4G21920	390	13.6	1.62333	-3.06658	Down	0.856986	-	-	-	-	gi|15234649|ref|NP_193923.1|/1.29702e-50/uncharacterized protein [Arabidopsis thaliana]
AT3G12500	1603	23.52	2.68	-3.13358	Down	0.883248	K01183|1|5e-111|402|ath:AT3G12500|chitinase [EC:3.2.1.14]	GO:0043231//intracellular membrane-bounded organelle;GO:0031090//organelle membrane	GO:0030247//polysaccharide binding;GO:0004553//hydrolase activity, hydrolyzing O-glycosyl compounds	GO:0010038//response to metal ion;GO:0006026;GO:0009861//jasmonic acid and ethylene-dependent systemic resistance	gi|5689110|dbj|BAA82814.1|/3.08273e-110/basic endochitinase [Arabidopsis thaliana]
AT2G45220	2364	16.5533	1.88	-3.13832	Down	0.868022	K01051|1|1e-152|541|ath:AT2G45220|pectinesterase [EC:3.1.1.11]	GO:0005618//cell wall	GO:0030234//enzyme regulator activity	GO:0071555//cell wall organization	gi|75277238|sp|O22149.2|PME17_ARATH/6.81476e-152/RecName: Full=Probable pectinesterase/pectinesterase inhibitor 17; Includes: RecName: Full=Pectinesterase inhibitor 17; AltName: Full=Pectin methylesterase inhibitor 17; Includes: RecName: Full=Pectinesterase 17; Short=PE 17; AltName: Full=Pectin methylesterase 17; Short=AtPME17; Flags: Precursor [Arabidopsis thaliana]
AT1G36622	824	99.72	11.0267	-3.17689	Down	0.918988	-	-	-	-	gi|116830791|gb|ABK28353.1|/4.10556e-15/unknown [Arabidopsis thaliana]
AT2G45210	1139	6.17333	0.68	-3.18244	Down	0.801937	K14488|1|4e-93|342|ath:AT2G45210|SAUR family protein	-	-	GO:0009725//response to hormone	gi|15225432|ref|NP_182046.1|/2.37705e-92/SAUR-like auxin-responsive protein [Arabidopsis thaliana]
AT3G60966	1049	20.5467	2.21667	-3.21244	Down	0.883156	K19038|1|5e-11|69.3|dosa:Os05t0164200-01|E3 ubiquitin-protein ligase ATL41 [EC:2.3.2.27];K10664|2|1e-10|68.2|eus:EUTSA_v10001823mg|E3 ubiquitin-protein ligase ATL6/9/15/31/42/55 [EC:2.3.2.27]	-	GO:0046872//metal ion binding	-	gi|79315861|ref|NP_001030907.1|/9.56394e-53/RING/U-box superfamily protein [Arabidopsis thaliana]
AT1G32350	1714	6.68	0.72	-3.21378	Down	0.810678	K17893|1|8e-153|518|ath:AT1G32350|ubiquinol oxidase [EC:1.10.3.11]	GO:0016020//membrane	GO:0016682//oxidoreductase activity, acting on diphenols and related substances as donors, oxygen as acceptor	GO:0008152//metabolic process	gi|18398395|ref|NP_564395.1|/4.78714e-152/alternative oxidase 1D [Arabidopsis thaliana]
AT1G28480	600	310.017	32.95	-3.234	Down	0.927154	K03676|1|6e-21|100|rcu:RCOM_1672930|glutaredoxin 3	-	GO:0005488;GO:0015036//disulfide oxidoreductase activity	GO:0007165//signal transduction;GO:0010033//response to organic substance	gi|15218686|ref|NP_174170.1|/8.89176e-54/glutaredoxin-GRX480 [Arabidopsis thaliana]
AT2G37750	570	14.2433	1.50667	-3.24085	Down	0.865858	-	-	-	-	gi|18404521|ref|NP_565870.1|/1.14204e-28/uncharacterized protein [Arabidopsis thaliana]
AT5G62150	529	34.35	3.62	-3.24625	Down	0.900922	K03363|1|7e-08|57.0|mtr:MTR_7g055590|cell division cycle 20, cofactor of APC complex	GO:0044464	-	GO:0009056//catabolic process	gi|15241722|ref|NP_201021.1|/1.47236e-45/peptidoglycan-binding LysM domain-containing protein [Arabidopsis thaliana]
AT4G36950	1330	11.4867	1.2	-3.25885	Down	0.853909	K04421|1|4e-48|192|pmum:103318984|mitogen-activated protein kinase kinase kinase 3 [EC:2.7.11.25];K04373|2|1e-46|187|tcc:TCM_027079|p90 ribosomal S6 kinase [EC:2.7.11.1];K11228|4|2e-46|187|egu:105044694|mitogen-activated protein kinase kinase kinase [EC:2.7.11.1]	-	GO:0042578//phosphoric ester hydrolase activity;GO:0004672//protein kinase activity;GO:0004620//phospholipase activity;GO:0032559	GO:0006464//cellular protein modification process;GO:0007165//signal transduction	gi|145334247|ref|NP_001078504.1|/0/mitogen-activated protein kinase kinase kinase 21 [Arabidopsis thaliana]
AT5G03545	695	131.047	13.1733	-3.31439	Down	0.922726	-	-	-	-	gi|227202708|dbj|BAH56827.1|/5.58476e-30/AT5G03545 [Arabidopsis thaliana]
AT2G14610	760	848.25	84.8867	-3.32088	Down	0.934199	K13449|1|1e-93|343|ath:AT2G14610|pathogenesis-related protein 1	GO:0030312//external encapsulating structure	-	GO:0009725//response to hormone;GO:0033273//response to vitamin;GO:0009814//defense response, incompatible interaction	gi|15225974|ref|NP_179068.1|/5.54805e-93/pathogenesis-related protein 1 [Arabidopsis thaliana]
AT1G23040	904	144.12	14.3133	-3.33184	Down	0.927522	-	GO:0031224//intrinsic component of membrane	-	-	gi|18395194|ref|NP_564187.1|/1.13625e-48/hydroxyproline-rich glycoprotein family protein [Arabidopsis thaliana]
AT2G42360	993	32.4533	3.18667	-3.34825	Down	0.904115	K19038|1|1e-108|393|ath:AT2G42360|E3 ubiquitin-protein ligase ATL41 [EC:2.3.2.27]	-	GO:0046872//metal ion binding;GO:0019787//ubiquitin-like protein transferase activity	GO:0032446//protein modification by small protein conjugation	gi|15227929|ref|NP_181765.1|/5.61723e-108/E3 ubiquitin-protein ligase ATL41 [Arabidopsis thaliana]
AT4G12500	778	17.7767	1.71	-3.37792	Down	0.882097	K02883|1|1e-31|137|zma:103646289|large subunit ribosomal protein L18e;K11855|2|3e-18|92.8|bvg:104906049|ubiquitin carboxyl-terminal hydrolase 36/42 [EC:3.4.19.12];K05747|3|9e-13|74.3|gmx:102666577|Wiskott-Aldrich syndrome protein	GO:0044464	GO:0005488	GO:0010876//lipid localization;GO:0009814//defense response, incompatible interaction	gi|15235390|ref|NP_192987.1|/7.20454e-43/bifunctional inhibitor/lipid-transfer protein/seed storage 2S albumin-like protein [Arabidopsis thaliana]
AT1G53625	514	72.25	6.86333	-3.39602	Down	0.920684	-	-	-	-	gi|30695545|ref|NP_849804.1|/2.91512e-08/uncharacterized protein [Arabidopsis thaliana]
AT1G68765	536	67.24	6.33	-3.40904	Down	0.919495	-	GO:0005576//extracellular region	GO:0005515//protein binding	GO:0009725//response to hormone;GO:0003006//developmental process involved in reproduction	gi|18409117|ref|NP_564941.1|/4.35576e-37/protein IDA [Arabidopsis thaliana]
AT4G38340	3119	6.29	0.56	-3.48956	Down	0.815183	K14833|1|3e-09|65.1|csl:COCSUDRAFT_46926|nucleolar complex protein 2	-	-	GO:0006351//transcription, DNA-templated	gi|15233817|ref|NP_195547.1|/0/nodule inception protein-like protein 3 [Arabidopsis thaliana]
AT3G15534	207	7.69	0.676667	-3.50647	Down	0.833794	-	-	-	-	gi|186510105|ref|NP_001118636.1|/7.71553e-35/uncharacterized protein [Arabidopsis thaliana]
AT5G15500	1790	18.0233	1.57667	-3.51492	Down	0.887001	K19626|1|2e-10|68.2|gmx:102660446|inversin;K06694|2|3e-06|54.3|pda:103701543|26S proteasome non-ATPase regulatory subunit 10	GO:0044464;GO:0044464	-	-	gi|15242318|ref|NP_197054.1|/1.40244e-178/ankyrin repeat-containing protein [Arabidopsis thaliana]
AT5G46295	410	5.50667	0.463333	-3.57106	Down	0.802344	-	-	-	-	gi|18422657|ref|NP_568661.1|/2.18543e-21/uncharacterized protein [Arabidopsis thaliana]
AT1G13609	468	17.78	1.47	-3.59637	Down	0.889887	-	-	-	-	gi|79317933|ref|NP_001031041.1|/6.96218e-35/defensin-like protein 287 [Arabidopsis thaliana]
AT3G51860	3487	93.67	7.70333	-3.60403	Down	0.931206	K07300|1|4e-58|169|ath:AT3G51860|Ca2+:H+ antiporter	GO:0000325//plant-type vacuole;GO:0031090//organelle membrane	GO:0005488;GO:0015368//calcium:cation antiporter activity	GO:0051707//response to other organism;GO:0010038//response to metal ion;GO:0015672//monovalent inorganic cation transport;GO:0006875//cellular metal ion homeostasis;GO:0072503;GO:0030001//metal ion transport;GO:0044237//cellular metabolic process	gi|9651993|gb|AAF91349.1|/2.44048e-57/calcium/proton exchanger CAX1-like protein [Arabidopsis thaliana]
AT3G18250	351	297.843	24.4767	-3.60507	Down	0.939303	-	-	-	-	gi|15229601|ref|NP_188453.1|/2.33436e-23/putative membrane lipoprotein [Arabidopsis thaliana]
AT2G27390	405	5.73333	0.47	-3.60864	Down	0.810041	-	-	-	-	-
AT5G59320	775	29.6533	2.41667	-3.6171	Down	0.909449	-	GO:0005576//extracellular region;GO:0030312//external encapsulating structure	GO:0005488	GO:0009725//response to hormone;GO:0006970//response to osmotic stress;GO:0051234//establishment of localization;GO:0010876//lipid localization	gi|9759253|dbj|BAB09777.1|/1.08959e-59/lipid transfer protein-like [Arabidopsis thaliana]
AT1G76960	500	2102.65	166.533	-3.65833	Down	0.942963	-	-	-	-	-
AT5G63225	608	17.0933	1.30667	-3.70947	Down	0.891468	K19619|1|7e-17|87.4|eus:EUTSA_v10006713mg|tyrosyl-DNA phosphodiesterase 2 [EC:3.1.4.-];K00809|3|1e-16|86.7|pmum:103325206|deoxyhypusine synthase [EC:2.5.1.46];K03006|5|2e-14|79.3|zma:103647659|DNA-directed RNA polymerase II subunit RPB1 [EC:2.7.7.6]	GO:0044464	-	-	gi|145334885|ref|NP_001078788.1|/5.42135e-54/glycosyl hydrolase family protein 17 [Arabidopsis thaliana]
AT3G19550	1052	12.69	0.963333	-3.71951	Down	0.87595	-	GO:0043231//intracellular membrane-bounded organelle	-	-	gi|18402280|ref|NP_566643.1|/2.1404e-52/uncharacterized protein [Arabidopsis thaliana]
AT3G49580	516	424.53	32.1133	-3.72462	Down	0.9435	-	-	-	-	gi|15229171|ref|NP_190527.1|/2.21142e-40/protein RESPONSE TO LOW SULFUR 1 [Arabidopsis thaliana]
AT2G18680	1000	25.12	1.82667	-3.78155	Down	0.907185	-	GO:0044464	-	-	gi|186501365|ref|NP_028489.2|/3.42703e-137/uncharacterized protein [Arabidopsis thaliana]
AT3G46080	495	44.8433	3.25667	-3.78343	Down	0.922941	-	GO:0044464	GO:0046914//transition metal ion binding;GO:0001071//nucleic acid binding transcription factor activity	GO:0006351//transcription, DNA-templated;GO:0009743//response to carbohydrate	gi|15231334|ref|NP_190194.1|/1.97461e-80/zinc finger protein ZAT8 [Arabidopsis thaliana]
AT1G70170	1483	10.4733	0.756667	-3.79092	Down	0.864576	K07761|1|6e-111|401|ath:AT1G59970|gelatinase A [EC:3.4.24.24];K07999|4|3e-71|270|pop:POPTR_0014s05720g|matrix metalloproteinase-20 (enamelysin) [EC:3.4.24.-]	GO:0031224//intrinsic component of membrane;GO:0044421	GO:0046914//transition metal ion binding;GO:0004175//endopeptidase activity	GO:0019538//protein metabolic process	gi|15223067|ref|NP_177174.1|/0/matrix metalloproteinase [Arabidopsis thaliana]
AT1G16510	872	78.05	5.57333	-3.80779	Down	0.93479	K14488|1|1e-68|259|ath:AT1G16510|SAUR family protein	-	-	GO:0009725//response to hormone	gi|15219275|ref|NP_173100.1|/7.83298e-68/protein SMALL AUXIN UPREGULATED 41 [Arabidopsis thaliana]
AT3G14280	964	9.58667	0.683333	-3.81037	Down	0.861184	-	-	-	-	gi|15231822|ref|NP_188045.1|/2.99154e-67/uncharacterized protein [Arabidopsis thaliana]
AT4G16260	1543	16.5233	1.14667	-3.84899	Down	0.892857	K15429|1|9e-40|99.0|cic:CICLE_v10007363mg|tRNA (guanine37-N1)-methyltransferase [EC:2.1.1.228];K10761|3|1e-38|105|cic:CICLE_v10027573mg|tRNA(His) guanylyltransferase [EC:2.7.7.79];K03243|5|5e-37|141|mtr:MTR_4g076250|translation initiation factor 5B	GO:0031090//organelle membrane;GO:0030312//external encapsulating structure	GO:0016798//hydrolase activity, acting on glycosyl bonds;GO:0043167//ion binding	GO:0006970//response to osmotic stress;GO:0050832//defense response to fungus;GO:0044238//primary metabolic process	gi|17381238|gb|AAL36038.1|/0/AT4g16260/dl4170c [Arabidopsis thaliana]
AT2G38940	2998	14.55	0.97	-3.90689	Down	0.889219	K08176|1|0.0|927|ath:AT2G38940|MFS transporter, PHS family, inorganic phosphate transporter	GO:0043231//intracellular membrane-bounded organelle;GO:0031224//intrinsic component of membrane	GO:0015291//secondary active transmembrane transporter activity;GO:0015103//inorganic anion transmembrane transporter activity	GO:0015698//inorganic anion transport;GO:0009725//response to hormone	gi|15224985|ref|NP_181428.1|/0/inorganic phosphate transporter 1-4 [Arabidopsis thaliana]
AT1G63245	243	13.2567	0.836667	-3.98592	Down	0.884484	-	GO:0005576//extracellular region	-	GO:0023052//signaling	gi|22330398|ref|NP_683464.1|/1.15392e-38/CLAVATA3/ESR (CLE)-related protein 2 [Arabidopsis thaliana]
AT3G44300	2225	28.5167	1.72667	-4.04574	Down	0.919671	K13035|1|2e-80|170|cit:102624718|beta-cyano-L-alanine hydratase/nitrilase [EC:3.5.5.4 4.2.1.65]	-	-	-	gi|674930791|emb|CDY02731.1|/1.75784e-101/BnaC02g07040D [Brassica napus]
AT3G13433	477	67.0267	4.04667	-4.04993	Down	0.938105	-	-	-	-	gi|238479764|ref|NP_001154615.1|/1.97446e-06/uncharacterized protein [Arabidopsis thaliana]
AT3G48020	609	26.7533	1.51	-4.1471	Down	0.919809	K03549|1|1e-15|83.6|mtr:MTR_092s0008|KUP system potassium uptake protein	GO:0009536//plastid	-	-	gi|15228321|ref|NP_190385.1|/3.5426e-69/uncharacterized protein [Arabidopsis thaliana]
AT1G53620	497	26.0433	1.37	-4.24867	Down	0.922833	-	GO:0044464	-	-	gi|297788470|ref|XP_002862333.1|/2.36008e-27/hypothetical protein ARALYDRAFT_920885 [Arabidopsis lyrata subsp. lyrata]
AT4G28460	547	32.34	1.68667	-4.26107	Down	0.929495	-	GO:0044464	-	-	gi|79487962|ref|NP_194575.2|/1.80461e-33/uncharacterized protein [Arabidopsis thaliana]
AT1G34060	1950	12.1033	0.63	-4.26391	Down	0.88849	K14548|1|4e-119|245|rcu:RCOM_0962120|U3 small nucleolar RNA-associated protein 4;K16903|5|3e-57|160|cam:101514153|L-tryptophan---pyruvate aminotransferase [EC:2.6.1.99]	GO:0044464	GO:0048037//cofactor binding;GO:0016829//lyase activity	-	gi|18399111|ref|NP_564435.1|/0/tryptophan aminotransferase-related protein 4 [Arabidopsis thaliana]
AT3G22560	677	7.41333	0.363333	-4.35076	Down	0.855804	-	GO:0044464	GO:0016407//acetyltransferase activity	-	gi|15228792|ref|NP_188895.1|/8.51988e-97/GCN5-related N-acetyltransferase (GNAT) family protein [Arabidopsis thaliana]
AT2G23270	631	23.3567	1.06333	-4.45717	Down	0.924046	-	GO:0044464	-	GO:0009628//response to abiotic stimulus	gi|18400223|ref|NP_565549.1|/1.80392e-42/uncharacterized protein [Arabidopsis thaliana]
AT3G57690	369	4.30333	0.18	-4.57939	Down	0.806058	-	-	-	-	-
AT1G54575	651	25.95	1.03	-4.65502	Down	0.932196	-	-	-	-	gi|42571875|ref|NP_974028.1|/1.07732e-45/uncharacterized protein [Arabidopsis thaliana]
AT2G04460	1462	18.9733	0.686667	-4.78822	Down	0.922902	K02350|1|3e-18|94.0|mdm:103451319|DNA polymerase zeta [EC:2.7.7.7];K01738|2|1e-16|88.6|mdm:103401222|cysteine synthase A [EC:2.5.1.47]	-	-	-	gi|38566588|gb|AAR24184.1|/1.08692e-82/At2g04460 [Arabidopsis thaliana]
AT3G02480	716	4.71	0.17	-4.79212	Down	0.8212	-	-	-	-	gi|18396202|ref|NP_566173.1|/1.5786e-06/Late embryogenesis abundant protein (LEA) family protein [Arabidopsis thaliana]
AT2G44240	2522	4.48333	0.12	-5.22347	Down	0.824439	-	-	-	GO:0006950//response to stress	gi|18406490|ref|NP_030962.1|/7.54512e-72/uncharacterized protein [Arabidopsis thaliana]
AT5G59310	768	19.92	0.396667	-5.65015	Down	0.939809	-	GO:0005576//extracellular region;GO:0030312//external encapsulating structure	GO:0005488	GO:0009725//response to hormone;GO:0006970//response to osmotic stress;GO:0051234//establishment of localization;GO:0010876//lipid localization	gi|9759252|dbj|BAB09776.1|/2.02327e-58/lipid transfer protein-like [Arabidopsis thaliana]
AT3G08860	2600	5.51	0.09	-5.93598	Down	0.85813	K00827|1|1e-120|330|aly:ARALYDRAFT_897023|alanine-glyoxylate transaminase / (R)-3-amino-2-methylpropionate-pyruvate transaminase [EC:2.6.1.44 2.6.1.40]	GO:0043231//intracellular membrane-bounded organelle	GO:0008483//transaminase activity;GO:0048037//cofactor binding	GO:0031669//cellular response to nutrient levels	gi|297833638|ref|XP_002884701.1|/6.11205e-120/hypothetical protein ARALYDRAFT_897023 [Arabidopsis lyrata subsp. lyrata]
AT1G73260	917	17.0667	0.203333	-6.39119	Down	0.940692	-	GO:0043231//intracellular membrane-bounded organelle	GO:0061135	GO:0010466//negative regulation of peptidase activity;GO:0006952//defense response;GO:0010033//response to organic substance;GO:0006970//response to osmotic stress;GO:0008219//cell death;GO:0000302//response to reactive oxygen species	gi|18410311|ref|NP_565061.1|/7.39768e-112/kunitz trypsin inhibitor 1 [Arabidopsis thaliana]
ATMG01200	885	3.10667	0.01	-8.27922	Down	0.80074	K02132|1|1e-136|486|ath:AT2G07698|F-type H+-transporting ATPase subunit alpha;K02878|2|5e-15|82.0|aly:ARALYDRAFT_905313|large subunit ribosomal protein L16	GO:0031981//nuclear lumen;GO:0009526//plastid envelope;GO:0031090//organelle membrane	GO:0008187//poly-pyrimidine tract binding;GO:0015078//hydrogen ion transmembrane transporter activity;GO:0046914//transition metal ion binding	GO:0006818//hydrogen transport;GO:0009205	gi|45477065|sp|P92550.1|M1200_ARATH/4.62619e-148/RecName: Full=Uncharacterized mitochondrial protein AtMg01200; AltName: Full=ORF294 (mitochondrion) [Arabidopsis thaliana]
AT1G61566	551	4.03333	0.01	-8.65583	Down	0.8346	-	GO:0005576//extracellular region	-	GO:0007154//cell communication;GO:0023052//signaling	gi|18407238|ref|NP_564779.1|/1.69145e-26/protein RALF-like 9 [Arabidopsis thaliana]
AT1G66390	1585	6.75333	0.01	-9.39946	Down	0.889487	K09422|1|2e-100|311|ath:AT1G66390|myb proto-oncogene protein, plant	GO:0043231//intracellular membrane-bounded organelle;GO:0016021//integral component of membrane	GO:0003676//nucleic acid binding;GO:0001071//nucleic acid binding transcription factor activity;GO:0016791//phosphatase activity	GO:0009725//response to hormone;GO:0009718//anthocyanin-containing compound biosynthetic process;GO:0006801//superoxide metabolic process;GO:0019637//organophosphate metabolic process;GO:0006970//response to osmotic stress;GO:0006351//transcription, DNA-templated;GO:0010182//sugar mediated signaling pathway	gi|15219651|ref|NP_176813.1|/1.29227e-99/transcription factor MYB90 [Arabidopsis thaliana]
