# Supplementary material for: Ectopic expression of a Brassica rapa AINTEGUMENTA gene (BrANT-1) increases organ size and stomatal density in Arabidopsis
Source: Sci Rep. 2018 Jul 12;8:10528. doi: 10.1038/s41598-018-28606-4 (PMC6043548; doi:10.1038/s41598-018-28606-4)
Supplement: Supplementary file 8 — Table S8 [file 41598_2018_28606_MOESM8_ESM.xlsx]

## Sheet: Sheet1
Table S8. Primers used for gene isolation and real-time PCR in the study
Primer name	Forward Primer	Primer name	Reverse Primer
BrANT-1-F	5'-GTTCTAGAATGAAGTCCTT TTGTGATAATGATG-3'	BrANT-1-R	5'-TAGTCGACTCAAGAATCAGCCC ACGCAGCGAAA-3'
AtActin-F	5'-GCTTACGTCGCTCTTGACTACG-3'	AtActin-R	5'-GATGGTGATGACTTGTCCATCAG-3'
BrActin-F	5'-CCACCAAGAGAGGATGTCATTAT-3'	BrActin-R	5'-CCACAACGTAGAGTGCCTAAA-3'
AT1G78410-qRT-F	5'-ACCGGTAAGAACGCCATCGT-3'	AT1G78410-qRT-R	5'-GCCGTGGAGCTGTCTGGTAT-3'
AT2G20750-qRT-F	5'-TCACCGTCAGGACCATCTGC-3'	AT2G20750-qRT-R	5'-CGTTCGGCGGTAGAGGATGT-3'
AT2G29350-qRT-F	5'-CACAGCTTGCCCACCCATTG-3'	AT2G29350-qRT-R	5'-TGGCTCCTTTGGTTGCTCCA-3'
AT2G45210-qRT-F	5'-TTCGGTGAGCTGCTTCGAGA-3'	AT2G45210-qRT-R	5'-CCCATGGAAATACCCGAGAACTTGA-3'
AT3G22160-qRT-F	5'-CTTCCGTGCCATGGTTCAGC-3'	AT3G22160-qRT-R	5'-CCAGCTGATGGATCCGACGA-3'
AT4G18670-qRT-F	5'-TGTCTTGGGTTGCCTGGGTT-3'	AT4G18670-qRT-R	5'-ATCCACCGGCGGAAGAGAAG-3'
AT5G08330-qRT-F	5'-CAGCAGCTGCAATGGGTGAG-3'	AT5G08330-qRT-F	5'-CAACGTGGTTCGTGGTCGTC-3'
AT5G15780-qRT-F	5'-CTTCACTACCGCCACCACCA-3'	AT5G15780-qRT-R	5'-AGGAGGGATTCCCGGGATGA-3'
AT4G12970-qRT-F	5'-AATACGGTCTCCCTTCTCCCAC-3'	AT4G12970-qRT-R	5'-TAGGGTCATTTCCTTCGACTGG-3'
AT3G46080-qRT-F	5'-CAAGAAAACTAAAACGGCGACG-3'	AT3G46080-qRT-R	5'-AAAGTCGTCACCGTCGTCGTCT-3'
